# Supplementary material for: “Integrative genomic analysis of the bioprospection of regulators and accessory enzymes associated with cellulose degradation in a filamentous fungus (Trichoderma harzianum)”
Source: BMC Genomics. 2020 Nov 2;21:757. doi: 10.1186/s12864-020-07158-w (PMC7607812; doi:10.1186/s12864-020-07158-w)
Supplement: Supplementary file 3 — Additional file 3 Supplementary Table S4. Annotation of all genes predicted in T. harzianum IOC3844. [file 12864_2020_7158_MOESM3_ESM.xlsx]

## Sheet: Annotation
SeqName	Description	Length	e-Value	GO IDs	GO Names	Enzyme Names
1	metallo-beta-lactamase superfamily	1701	0
2	ankyrin repeat	1059	0
3	MRSP1 expansin	861	0
4	alpha-ketoglutarate-dependent 2	948	0	F:GO:0016491; P:GO:0055114	F:oxidoreductase activity; P:oxidation-reduction process
5	SSCRP [Trichoderma guizhouense]	507	1.09e-120
6	hypothetical protein CI102_6517	582	6.59e-135
7	hypothetical protein CI102_6519	816	0	C:GO:0005576; P:GO:0009405	C:extracellular region; P:pathogenesis
8	alpha beta-hydrolase	939	0
9	glycoside hydrolase family 62	969	0	P:GO:0046373; F:GO:0046556	P:L-arabinose metabolic process; F:alpha-L-arabinofuranosidase activity	Non-reducing end alpha-L-arabinofuranosidase
10	hypothetical protein A0O28_0008810	843	0
11	mutanase precursor	1728	0	F:GO:0033919; P:GO:0008152	F:glucan 1,3-alpha-glucosidase activity; P:metabolic process	Glucan 1,3-alpha-glucosidase
12	hypothetical protein CI102_1202	741	1.86e-162	P:GO:0008152; C:GO:0005576; F:GO:0050525	P:metabolic process; C:extracellular region; F:cutinase activity	Cutinase; Carboxylesterase
13	PTH11 GPCR	1041	0	C:GO:0016021	C:integral component of membrane
14	hypothetical protein A0O28_0008760	672	5.69e-150	C:GO:0016021	C:integral component of membrane
15	GCN5 N-acetyltransferase	918	0	F:GO:0008080	F:N-acetyltransferase activity
16	hypothetical protein CI102_1197	1041	0
17	hypothetical protein CI102_1196	1203	0
18	hypothetical protein CI102_1194	3054	0	P:GO:0055085; C:GO:0016021	P:transmembrane transport; C:integral component of membrane
19	hypothetical protein THAR02_06852	765	1.88e-160	P:GO:0055085; C:GO:0016021	P:transmembrane transport; C:integral component of membrane
20	transcription factor	804	8.39e-165	C:GO:0005634; F:GO:0003677; F:GO:0008270; P:GO:0006351; F:GO:0000981; P:GO:0006357	C:nucleus; F:DNA binding; F:zinc ion binding; P:transcription, DNA-templated; F:RNA polymerase II transcription factor activity, sequence-specific DNA binding; P:regulation of transcription from RNA polymerase II promoter
21	class IV aminotransferase	1293	0	F:GO:0003824	F:catalytic activity
22	dipeptidyl peptidase IV	1935	0	P:GO:0006508; F:GO:0004252	P:proteolysis; F:serine-type endopeptidase activity	Acting on peptide bonds (peptidases)
23	hypothetical protein CI102_1192	972	0	F:GO:0004061; P:GO:0019441	F:arylformamidase activity; P:tryptophan catabolic process to kynurenine	Arylformamidase
24	bHLH transcriptional regulator	1485	0	F:GO:0046983	F:protein dimerization activity
25	hypothetical protein CI102_12534	1950	0
26	valyl-tRNA synthetase	954	0	P:GO:0000463; F:GO:0004812; F:GO:0008097; C:GO:0005829; F:GO:0008312; C:GO:0005730; P:GO:0000027; P:GO:1902626; P:GO:0000466	P:maturation of LSU-rRNA from tricistronic rRNA transcript (SSU-rRNA, 5.8S rRNA, LSU-rRNA); F:aminoacyl-tRNA ligase activity; F:5S rRNA binding; C:cytosol; F:7S RNA binding; C:nucleolus; P:ribosomal large subunit assembly; P:assembly of large subunit precursor of preribosome; P:maturation of 5.8S rRNA from tricistronic rRNA transcript (SSU-rRNA, 5.8S rRNA, LSU-rRNA)
27	Zn2Cys6 transcriptional regulator	1446	0
28	Cys Met metabolism PLP-dependent enzyme	1248	0	F:GO:0030170; F:GO:0042802; P:GO:0019343; P:GO:0019346; F:GO:0004123	F:pyridoxal phosphate binding; F:identical protein binding; P:cysteine biosynthetic process via cystathionine; P:transsulfuration; F:cystathionine gamma-lyase activity	Cystathionine gamma-lyase
29	hypothetical protein CI102_15076	825	7.77e-93
30	hypothetical protein THAR02_11269	1725	0
31	hypothetical protein CI102_5087	435	5.65e-30
32	MRSP1 expansin	366	4.56e-83
33	hypothetical protein CI102_5085	795	1.41e-130	C:GO:0016021	C:integral component of membrane
34	hypothetical protein CI102_5084	837	2.05e-104	C:GO:0005634; F:GO:0046982	C:nucleus; F:protein heterodimerization activity
35	hypothetical protein THAR02_09746	2058	0	C:GO:0016514	C:SWI/SNF complex
36	hypothetical protein THAR02_09745	384	8.15e-45
37	mitotic control dis3	2961	0
38	hypothetical protein CI102_5077	1656	0	F:GO:0005525; P:GO:0000055; F:GO:0003723; F:GO:0003924; P:GO:0040010; P:GO:0006364; C:GO:0005730; C:GO:0030687	F:GTP binding; P:ribosomal large subunit export from nucleus; F:RNA binding; F:GTPase activity; P:positive regulation of growth rate; P:rRNA processing; C:nucleolus; C:preribosome, large subunit precursor	Nucleoside-triphosphate phosphatase
39	Glutamate-1-semialdehyde aminotransferase	1311	0	F:GO:0030170; F:GO:0008483	F:pyridoxal phosphate binding; F:transaminase activity
40	hypothetical protein CI102_5075	717	3.13e-180	F:GO:0003676; C:GO:0005634; F:GO:0008270; C:GO:0005829	F:nucleic acid binding; C:nucleus; F:zinc ion binding; C:cytosol
41	Serine threonine- kinase cot-1	1884	0	F:GO:0042802; P:GO:0061246; C:GO:0043332; P:GO:0000920; P:GO:0000226; F:GO:0004674; P:GO:0006468; P:GO:0007118; P:GO:0060237; C:GO:0005634; F:GO:0005524; C:GO:0000131; C:GO:0005934; P:GO:0071470; C:GO:0005935; C:GO:0051285; P:GO:0097248; P:GO:0051518; C:GO:0005829; P:GO:2000100; P:GO:0071940; P:GO:0030950	F:identical protein binding; P:establishment or maintenance of bipolar cell polarity regulating cell shape; C:mating projection tip; P:cell separation after cytokinesis; P:microtubule cytoskeleton organization; F:protein serine/threonine kinase activity; P:protein phosphorylation; P:budding cell apical bud growth; P:regulation of fungal-type cell wall organization; C:nucleus; F:ATP binding; C:inc…	Transferring phosphorus-containing groups
42	mitochondrial import inner membrane translocase subunit TIM54	1365	0
43	hypothetical protein CI102_5072	705	8.89e-76
44	GH72 beta-1,3-glucanosyltransferase	1374	0	P:GO:0005975; C:GO:0009277; F:GO:0042124; C:GO:0005886; C:GO:0031225	P:carbohydrate metabolic process; C:fungal-type cell wall; F:1,3-beta-glucanosyltransferase activity; C:plasma membrane; C:anchored component of membrane
45	hypothetical protein CI102_4547, partial	4674	0
46	hypothetical protein CI102_4550	555	8.31e-88	C:GO:0016021	C:integral component of membrane
47	hypothetical protein CI102_4551	5079	0
48	mitochondrial carrier	1050	0	P:GO:0055085; C:GO:0016021	P:transmembrane transport; C:integral component of membrane
49	50S ribosomal L22e	375	3.08e-55	F:GO:0003735; C:GO:0005829; C:GO:0005730; C:GO:0005840; P:GO:0006412	F:structural constituent of ribosome; C:cytosol; C:nucleolus; C:ribosome; P:translation
50	hypothetical protein THAR02_01087	6891	0
51	ATP-dependent RNA helicase DBP5	1470	0	C:GO:0005844; F:GO:0003676; P:GO:0006406; F:GO:0005524; C:GO:0005934; P:GO:0006415; F:GO:0003724; C:GO:0005737; F:GO:0008186; F:GO:0000822; C:GO:0044614	C:polysome; F:nucleic acid binding; P:mRNA export from nucleus; F:ATP binding; C:cellular bud tip; P:translational termination; F:RNA helicase activity; C:cytoplasm; F:RNA-dependent ATPase activity; F:inositol hexakisphosphate binding; C:nuclear pore cytoplasmic filaments	Adenosinetriphosphatase; Nucleoside-triphosphate phosphatase
52	hypothetical protein CI102_10104	1506	0	F:GO:0000166; F:GO:0003676	F:nucleotide binding; F:nucleic acid binding
53	a GPI-anhored cell wall	1215	0	C:GO:0009277; C:GO:0005829; P:GO:0035556; C:GO:0009986	C:fungal-type cell wall; C:cytosol; P:intracellular signal transduction; C:cell surface
54	#NAME?	1134	0	P:GO:0006284; F:GO:0003824	P:base-excision repair; F:catalytic activity
55	mannan polymerase II complex ANP1 subunit	1215	0
56	vacuolar sorting SNF7	675	5.42e-137	P:GO:0043328; F:GO:0042802; C:GO:0000815; P:GO:0071454; P:GO:0070676	P:protein targeting to vacuole involved in ubiquitin-dependent protein catabolic process via the multivesicular body sorting pathway; F:identical protein binding; C:ESCRT III complex; P:cellular response to anoxia; P:intralumenal vesicle formation
57	Histone acetyltransferase SAGA catalytic subunit PCAF GCN5	2796	0	C:GO:0016021	C:integral component of membrane
58	hypothetical protein THAR02_01096	3333	0	C:GO:0016021	C:integral component of membrane
59	glycoside hydrolase family 13	2139	6.34e-158
60	glycoside hydrolase family 13	1800	0	P:GO:0005975; F:GO:0003824	P:carbohydrate metabolic process; F:catalytic activity
61	restless-like transposase	2157	0
62	glycosyl hydrolase family 18	384	7.71e-74	F:GO:0004568; P:GO:0005975; F:GO:0008061; P:GO:0006032	F:chitinase activity; P:carbohydrate metabolic process; F:chitin binding; P:chitin catabolic process	Chitinase
63	Dextranase	1878	0	F:GO:0004553	F:hydrolase activity, hydrolyzing O-glycosyl compounds
64	probable transporter (major facilitator superfamily)	1512	0	F:GO:0022891; P:GO:0055085; C:GO:0016021	F:substrate-specific transmembrane transporter activity; P:transmembrane transport; C:integral component of membrane
65	hypothetical protein TGAM01_10948, partial	471	1.08e-45	C:GO:0016021	C:integral component of membrane
66	hypothetical protein TRIATDRAFT_295417	2418	0	P:GO:0006914	P:autophagy
67	hypothetical protein TGAM01_v211120	2235	0
68	transposase	2325	0	F:GO:0003677; F:GO:0046983	F:DNA binding; F:protein dimerization activity
69	hypothetical protein TRIVIDRAFT_230731	2958	0
70	hypothetical protein TGAMA5MH_00379	1317	0	F:GO:0003682	F:chromatin binding
71	hypothetical protein NECHADRAFT_88548 [[Nectria] haematococca mpVI 77-13-4]	1257	2.16e-134
72	hypothetical protein CI102_14636	1440	0
73	hypothetical protein TRIVIDRAFT_221460	384	3.07e-43	C:GO:0016021	C:integral component of membrane
74	transposase	1794	0	F:GO:0003677; F:GO:0046983	F:DNA binding; F:protein dimerization activity
75	cell cycle arrest BUB3	1047	0
76	aldo keto reductase	1101	0	F:GO:0016491; P:GO:0055114	F:oxidoreductase activity; P:oxidation-reduction process
77	hypothetical protein PITC_003490	2265	0	F:GO:0005524; C:GO:0016020; F:GO:0016773	F:ATP binding; C:membrane; F:phosphotransferase activity, alcohol group as acceptor
78	hypothetical protein PMG11_11030	792	2.39e-151
79	hypothetical protein TGAM01_v210984	3117	0
80	---NA---	432
81	GH105 GH88 glycosyl hydrolase	1119	0	F:GO:0016787	F:hydrolase activity
82	glycosyl hydrolase family 6	1419	0	C:GO:0005576; F:GO:0004553; P:GO:0030245; F:GO:0030248	C:extracellular region; F:hydrolase activity, hydrolyzing O-glycosyl compounds; P:cellulose catabolic process; F:cellulose binding
83	hypothetical protein CI102_11216	1320	0
84	rRNA-processing efg-1	903	1.22e-165
85	hypothetical protein CI102_11214	1014	0
86	RNA:NAD 2 -phosphotransferase TPT1	918	1.09e-165	C:GO:0005634; C:GO:0005737; P:GO:0006388; F:GO:0000215	C:nucleus; C:cytoplasm; P:tRNA splicing, via endonucleolytic cleavage and ligation; F:tRNA 2'-phosphotransferase activity	2'-phosphotransferase
87	hypothetical protein CI102_11212	1710	0	F:GO:0016787	F:hydrolase activity
88	LPXTG-motif cell wall secreted domain	3180	0
89	tyrosine- phosphatase	2409	0	F:GO:0004725; P:GO:0035335; F:GO:0008138	F:protein tyrosine phosphatase activity; P:peptidyl-tyrosine dephosphorylation; F:protein tyrosine/serine/threonine phosphatase activity	Protein-serine/threonine phosphatase; Protein-tyrosine-phosphatase; 4-nitrophenylphosphatase
90	UDP-galactose transporter [Trichoderma guizhouense]	1215	0	F:GO:0005459; P:GO:0015786; P:GO:0072334; C:GO:0016021; C:GO:0005783	F:UDP-galactose transmembrane transporter activity; P:UDP-glucose transport; P:UDP-galactose transmembrane transport; C:integral component of membrane; C:endoplasmic reticulum
91	RNA-binding with KH domain	1113	0	P:GO:0070935; F:GO:0035925; P:GO:0043409; C:GO:0005829	P:3'-UTR-mediated mRNA stabilization; F:mRNA 3'-UTR AU-rich region binding; P:negative regulation of MAPK cascade; C:cytosol
92	hypothetical protein CI102_6256	1782	0
93	TBC domain (GAP)	2100	0
94	hypothetical protein CI102_4544	2904	0	C:GO:0016021; C:GO:0005829; P:GO:0006810	C:integral component of membrane; C:cytosol; P:transport
95	hypothetical protein CI102_4543, partial	1965	0	F:GO:0005096; P:GO:0043547	F:GTPase activator activity; P:positive regulation of GTPase activity
96	hypothetical protein THAR02_01076	801	3.42e-164	F:GO:0008073; P:GO:0043086	F:ornithine decarboxylase inhibitor activity; P:negative regulation of catalytic activity
97	Imidazole glycerol phosphate synthase hisHF	1644	0	F:GO:0004359; C:GO:0005634; F:GO:0016833; C:GO:0005829; F:GO:0000107; P:GO:0000105	F:glutaminase activity; C:nucleus; F:oxo-acid-lyase activity; C:cytosol; F:imidazoleglycerol-phosphate synthase activity; P:histidine biosynthetic process	Glutaminase
98	hypothetical protein CI102_4540	1419	0
99	hypothetical protein CI102_4538	1614	0	C:GO:0016021	C:integral component of membrane
100	hypothetical protein CI102_4537	3006	0
101	hypothetical protein CI102_4536	1707	0
102	60S ribosomal L10-A	666	9.22e-165	F:GO:0003735; C:GO:0005840; P:GO:0006412	F:structural constituent of ribosome; C:ribosome; P:translation
103	60S ribosomal L30	333	1.05e-74	F:GO:0003735; F:GO:0030627; P:GO:0048025; P:GO:0006364; C:GO:0005840; P:GO:0006412	F:structural constituent of ribosome; F:pre-mRNA 5'-splice site binding; P:negative regulation of mRNA splicing, via spliceosome; P:rRNA processing; C:ribosome; P:translation
104	hypothetical protein CI102_4533	1941	0
105	interacting with poly(A)-binding	2586	0	C:GO:0070772; C:GO:0000329; C:GO:0016021; P:GO:0033674; P:GO:0010513	C:PAS complex; C:fungal-type vacuole membrane; C:integral component of membrane; P:positive regulation of kinase activity; P:positive regulation of phosphatidylinositol biosynthetic process
106	dimethyladenosine transferase	1158	0	P:GO:0031167; F:GO:0000179	P:rRNA methylation; F:rRNA (adenine-N6,N6-)-dimethyltransferase activity
107	hypothetical protein CI102_3063	2787	0	C:GO:0005634; P:GO:0045292	C:nucleus; P:mRNA cis splicing, via spliceosome
108	hypothetical protein A0O28_0024060	1401	0	C:GO:0016021	C:integral component of membrane
109	hypothetical protein A0O28_0024050	2388	0
110	phosphatase type 2C Ptc2	1308	0
111	subtilisin like protease	2706	0	C:GO:0005887; P:GO:0007120; C:GO:0005935; F:GO:0005509; C:GO:0005940	C:integral component of plasma membrane; P:axial cellular bud site selection; C:cellular bud neck; F:calcium ion binding; C:septin ring
112	hypothetical protein CI102_3058	777	3.3e-168	C:GO:0005737	C:cytoplasm
113	expansin	900	2.28e-54
114	hypothetical protein CI102_3055	2439	0
115	hypothetical protein CI102_3054	1398	0	C:GO:0016021	C:integral component of membrane
116	hypothetical protein CI102_3053	1740	0
117	hypothetical protein CI102_3052	783	0	F:GO:0016491; F:GO:0046872; P:GO:0055114; F:GO:0051537	F:oxidoreductase activity; F:metal ion binding; P:oxidation-reduction process; F:2 iron, 2 sulfur cluster binding
118	oligopeptide transporter	2271	0	P:GO:0055085; C:GO:0016021	P:transmembrane transport; C:integral component of membrane
119	GH43 xylosidase arabinosidase	1503	0
120	hypothetical protein CI102_3049	354	9.21e-62
121	fungal specific transcription factor domain-containing	3516	0
122	homodimeric type	1068	0	C:GO:0005634; P:GO:0006207; C:GO:0005737; F:GO:0004151; P:GO:0006221	C:nucleus; P:'de novo' pyrimidine nucleobase biosynthetic process; C:cytoplasm; F:dihydroorotase activity; P:pyrimidine nucleotide biosynthetic process	Dihydroorotase
123	Cytidine deoxycytidylate zinc-binding region	1089	0	F:GO:0008270; F:GO:0016787	F:zinc ion binding; F:hydrolase activity
124	kinase cell cycle control	3249	0	P:GO:0000320; C:GO:0005634; F:GO:0005524; P:GO:0018108; F:GO:0004713; P:GO:0000086; C:GO:0005935; P:GO:0040020; P:GO:0010697; P:GO:0000079	P:re-entry into mitotic cell cycle; C:nucleus; F:ATP binding; P:peptidyl-tyrosine phosphorylation; F:protein tyrosine kinase activity; P:G2/M transition of mitotic cell cycle; C:cellular bud neck; P:regulation of meiotic nuclear division; P:negative regulation of spindle pole body separation; P:regulation of cyclin-dependent protein serine/threonine kinase activity	Transferring phosphorus-containing groups
125	hypothetical protein CI102_3042	1407	0	F:GO:0016491; P:GO:0055114	F:oxidoreductase activity; P:oxidation-reduction process
126	glycosyl hydrolase family 76	1329	0	F:GO:0008496; P:GO:0016052	F:mannan endo-1,6-alpha-mannosidase activity; P:carbohydrate catabolic process	Mannan endo-1,6-alpha-mannosidase; Alpha-mannosidase
127	MYND-type Zn-finger	1464	1.75e-169	F:GO:0046872	F:metal ion binding
128	hypothetical protein CI102_8133	2127	0
129	ubiquitin-like modifier-activating enzyme atg-7	2076	0	C:GO:0005737; P:GO:0006914; F:GO:0008641	C:cytoplasm; P:autophagy; F:small protein activating enzyme activity
130	NAD binding oxidoreductase	339	3.42e-51	F:GO:0016491; P:GO:0055114	F:oxidoreductase activity; P:oxidation-reduction process
131	hypothetical protein CI102_10578	921	0
132	ctr copper transporter family	1092	0
133	MFS multidrug transporter	1836	0	P:GO:0055085; C:GO:0016021	P:transmembrane transport; C:integral component of membrane
134	NOL1 NOP2 sun domain	1974	0	F:GO:0009383; P:GO:0070475; C:GO:0005730	F:rRNA (cytosine-C5-)-methyltransferase activity; P:rRNA base methylation; C:nucleolus
135	hypothetical protein CI102_14727	624	5.19e-21
136	hypothetical protein CI102_14725	3009	0
137	NADH:flavin oxidoreductase NADH oxidase	1245	0
138	hypothetical protein CI102_13827	333	1.16e-25
139	serin endopeptidase	786	1.17e-161	P:GO:0006508; F:GO:0004252	P:proteolysis; F:serine-type endopeptidase activity	Acting on peptide bonds (peptidases)
140	MSF permease	1629	0	P:GO:0055085; C:GO:0016021	P:transmembrane transport; C:integral component of membrane
141	hypothetical protein A0O28_0033910	2157	0
142	hypothetical protein CI102_6249	1851	0
143	hypothetical protein CI102_6248	786	0	C:GO:0005634; P:GO:0005975; P:GO:0006098; C:GO:0005829; F:GO:0017057	C:nucleus; P:carbohydrate metabolic process; P:pentose-phosphate shunt; C:cytosol; F:6-phosphogluconolactonase activity	6-phosphogluconolactonase; Carboxylesterase
144	hypothetical protein CI102_6246	1686	0
145	hypothetical protein THARTR1_08598	1818	0	F:GO:0051015; C:GO:0005634; P:GO:0051764; C:GO:0032153; C:GO:0051286; P:GO:0000281; C:GO:0005829; F:GO:0030674; C:GO:0030479; P:GO:0001300	F:actin filament binding; C:nucleus; P:actin crosslink formation; C:cell division site; C:cell tip; P:mitotic cytokinesis; C:cytosol; F:protein binding, bridging; C:actin cortical patch; P:chronological cell aging
146	hypothetical protein CI102_6244	564	1.92e-132	F:GO:0009055; C:GO:0016020; F:GO:0008137; P:GO:0055114	F:electron carrier activity; C:membrane; F:NADH dehydrogenase (ubiquinone) activity; P:oxidation-reduction process	Acting on NADH or NADPH; NADH dehydrogenase; NADH:ubiquinone reductase (H(+)-translocating)
147	hypothetical protein CI102_6243	2778	0
148	hypothetical protein CI102_6241	987	0	P:GO:0045490; C:GO:0005618; F:GO:0045330; C:GO:0005576; P:GO:0042545; F:GO:0030599	P:pectin catabolic process; C:cell wall; F:aspartyl esterase activity; C:extracellular region; P:cell wall modification; F:pectinesterase activity	Pectinesterase; Carboxylesterase
149	hypothetical protein CI102_6240	1221	0
150	cytochrome P450 oxidoreductase	1614	0	F:GO:0005506; F:GO:0016705; C:GO:0016021; P:GO:0055114; F:GO:0004497; F:GO:0020037	F:iron ion binding; F:oxidoreductase activity, acting on paired donors, with incorporation or reduction of molecular oxygen; C:integral component of membrane; P:oxidation-reduction process; F:monooxygenase activity; F:heme binding
151	NAD binding oxidoreductase	1206	0	F:GO:0016491; P:GO:0055114	F:oxidoreductase activity; P:oxidation-reduction process
152	hypothetical protein CI102_10578	921	0
153	ctr copper transporter family	1092	0
154	MFS multidrug transporter	1836	0	P:GO:0055085; C:GO:0016021	P:transmembrane transport; C:integral component of membrane
155	FAD binding domain-containing	1458	0	F:GO:0016614; F:GO:0050660; P:GO:0055114	F:oxidoreductase activity, acting on CH-OH group of donors; F:flavin adenine dinucleotide binding; P:oxidation-reduction process
156	Member of SIR2	1809	0	C:GO:1902377; P:GO:0006282; C:GO:0005730; P:GO:0006974; P:GO:0006348; P:GO:0046459; C:GO:0031934; P:GO:0000122; C:GO:0000781; P:GO:0030702; P:GO:0071572; P:GO:1990678; C:GO:0031618; P:GO:1990679; F:GO:0017136; C:GO:1990707; F:GO:0070403	C:nuclear rDNA heterochromatin; P:regulation of DNA repair; C:nucleolus; P:cellular response to DNA damage stimulus; P:chromatin silencing at telomere; P:short-chain fatty acid metabolic process; C:mating-type region heterochromatin; P:negative regulation of transcription from RNA polymerase II promoter; C:chromosome, telomeric region; P:chromatin silencing at centromere; P:histone H3-K56 deacety…	Histone deacetylase
157	integral membrane	1674	0
158	hypothetical protein CI102_9750	2625	0
159	BZIP transcriptional regulator	1302	0	F:GO:0003700; P:GO:0006355; F:GO:0043565	F:transcription factor activity, sequence-specific DNA binding; P:regulation of transcription, DNA-templated; F:sequence-specific DNA binding
160	hypothetical protein CI102_9748	360	2.11e-66
161	Aspartate tyrosine aromatic aminotransferase [Trichoderma guizhouense]	1515	0	F:GO:0030170; P:GO:0009058; F:GO:0016740	F:pyridoxal phosphate binding; P:biosynthetic process; F:transferase activity
162	hypothetical protein CI102_3520	945	0
163	hypothetical protein CI102_3519	1926	0
164	RNA-binding rsd1	1713	0	F:GO:0000166; C:GO:0005634; F:GO:0003723; F:GO:1990446; P:GO:0006397	F:nucleotide binding; C:nucleus; F:RNA binding; F:U1 snRNP binding; P:mRNA processing
165	fatty acid SUR2-type hydroxylase catalytic region	1107	0	C:GO:0005789; F:GO:0005506; F:GO:0080132; C:GO:0016021; P:GO:0055114; P:GO:0006633; P:GO:0006675; F:GO:0020037	C:endoplasmic reticulum membrane; F:iron ion binding; F:fatty acid alpha-hydroxylase activity; C:integral component of membrane; P:oxidation-reduction process; P:fatty acid biosynthetic process; P:mannosyl-inositol phosphorylceramide metabolic process; F:heme binding
166	Heterokaryon incompatibility HEC-C	2160	0
167	phosphatase 2C	1965	0	P:GO:1901098; C:GO:0000329; P:GO:0006470; P:GO:1903715; P:GO:0000422; C:GO:0005743; C:GO:0005758; F:GO:0004724; C:GO:0005759; F:GO:0046872; P:GO:0043085; P:GO:0032872; P:GO:0061191; P:GO:0016236	P:positive regulation of autophagosome maturation; C:fungal-type vacuole membrane; P:protein dephosphorylation; P:regulation of aerobic respiration; P:mitophagy; C:mitochondrial inner membrane; C:mitochondrial intermembrane space; F:magnesium-dependent protein serine/threonine phosphatase activity; C:mitochondrial matrix; F:metal ion binding; P:positive regulation of catalytic activity; P:regulat…	Protein-serine/threonine phosphatase; 4-nitrophenylphosphatase
168	hypothetical protein CI102_3514	1425	0
169	iron permease FTR1 family	1092	0	C:GO:0033573; F:GO:0005381; P:GO:0006827; C:GO:0005783; C:GO:0005794	C:high-affinity iron permease complex; F:iron ion transmembrane transporter activity; P:high-affinity iron ion transmembrane transport; C:endoplasmic reticulum; C:Golgi apparatus
170	iron transport multicopper oxidase FET3 precursor	1878	0	F:GO:0005507; F:GO:0016491; C:GO:0016021; P:GO:0055114	F:copper ion binding; F:oxidoreductase activity; C:integral component of membrane; P:oxidation-reduction process
171	CDP-alcohol phosphatidyltransferase [Trichoderma guizhouense]	939	0	C:GO:0016021; F:GO:0016780; P:GO:0008654	C:integral component of membrane; F:phosphotransferase activity, for other substituted phosphate groups; P:phospholipid biosynthetic process
172	NAD+ synthetases Nitrilase cyanide hydratase apolipo N-acyltransferase	2067	0	F:GO:0016810; F:GO:0003952; F:GO:0005524; P:GO:0009435	F:hydrolase activity, acting on carbon-nitrogen (but not peptide) bonds; F:NAD+ synthase (glutamine-hydrolyzing) activity; F:ATP binding; P:NAD biosynthetic process	NAD(+) synthase (glutamine-hydrolyzing)
173	Orotidine 5 -phosphate decarboxylase	1161	0	P:GO:0006207; F:GO:0004590; P:GO:0006222; C:GO:0005829	P:'de novo' pyrimidine nucleobase biosynthetic process; F:orotidine-5'-phosphate decarboxylase activity; P:UMP biosynthetic process; C:cytosol	Orotidine-5'-phosphate decarboxylase
174	Zn2Cys6 transcriptional regulator	2268	0
175	hypothetical protein CI102_3504, partial	1497	0	F:GO:0046872	F:metal ion binding
176	Signal recognition subunit Srp19	861	0
177	dynactin ro-3	4035	0	C:GO:0005869; P:GO:0010970	C:dynactin complex; P:transport along microtubule
178	HMG box	1770	0
179	-like helicase 1	1374	0	F:GO:0005524; P:GO:0006281; C:GO:0097255; F:GO:0043141; P:GO:0000492; P:GO:0006351; P:GO:0032508; C:GO:0000812; P:GO:0043486; C:GO:0031011; P:GO:0006357	F:ATP binding; P:DNA repair; C:R2TP complex; F:ATP-dependent 5'-3' DNA helicase activity; P:box C/D snoRNP assembly; P:transcription, DNA-templated; P:DNA duplex unwinding; C:Swr1 complex; P:histone exchange; C:Ino80 complex; P:regulation of transcription from RNA polymerase II promoter	Adenosinetriphosphatase; Nucleoside-triphosphate phosphatase
180	hypothetical protein CI102_3498	1410	0	C:GO:0016021	C:integral component of membrane
181	transcription associated factor 19 kDa	471	1.29e-78	F:GO:0046982; P:GO:0006366	F:protein heterodimerization activity; P:transcription from RNA polymerase II promoter
182	cAMP-mediated signaling SOK1	1944	0	C:GO:0005634; P:GO:0019933	C:nucleus; P:cAMP-mediated signaling
183	hypothetical protein CI102_685	2847	0
184	hypothetical protein CI102_686	819	0	P:GO:0006508; C:GO:0016021; F:GO:0004252; C:GO:0044695	P:proteolysis; C:integral component of membrane; F:serine-type endopeptidase activity; C:Dsc E3 ubiquitin ligase complex	Acting on peptide bonds (peptidases)
185	hypothetical protein CI102_687	1449	0	P:GO:0055085; C:GO:0016021	P:transmembrane transport; C:integral component of membrane
186	phosphatase 2C [Trichoderma guizhouense]	1740	0	F:GO:0004722; C:GO:0005758; P:GO:0043085; P:GO:0006470	F:protein serine/threonine phosphatase activity; C:mitochondrial intermembrane space; P:positive regulation of catalytic activity; P:protein dephosphorylation	Protein-serine/threonine phosphatase; 4-nitrophenylphosphatase
187	hypothetical protein CI102_689	984	0
188	light-regulation protein	1446	0
189	bHLH transcriptional regulator	1383	0	F:GO:0046983	F:protein dimerization activity
190	hypothetical protein CI102_693, partial	690	1.79e-150
191	hypothetical protein THARTR1_08479	2286	0
192	mitochondral 37S ribosomal S27	426	3.68e-55	F:GO:0003735; C:GO:0005763	F:structural constituent of ribosome; C:mitochondrial small ribosomal subunit
193	ribonuclease III	1260	0	P:GO:0034475; P:GO:0034474; P:GO:0034473; P:GO:0009303; C:GO:0005730; P:GO:0000478; P:GO:0006325; P:GO:0060237; C:GO:0005654; P:GO:0006379; F:GO:0004525; F:GO:0003725; P:GO:0030847; F:GO:0035613; P:GO:0034963; P:GO:0034476; P:GO:0031138; P:GO:0034964; P:GO:0051447	P:U4 snRNA 3'-end processing; P:U2 snRNA 3'-end processing; P:U1 snRNA 3'-end processing; P:rRNA transcription; C:nucleolus; P:endonucleolytic cleavage involved in rRNA processing; P:chromatin organization; P:regulation of fungal-type cell wall organization; C:nucleoplasm; P:mRNA cleavage; F:ribonuclease III activity; F:double-stranded RNA binding; P:termination of RNA polymerase II transcription…	Acting on ester bonds; Acting on ester bonds; Ribonuclease III
194	Acyl binding	882	0	F:GO:0000062; C:GO:0016021	F:fatty-acyl-CoA binding; C:integral component of membrane
195	hypothetical protein CI102_698	1230	0	C:GO:0005634; F:GO:0008270; F:GO:0000981; P:GO:0006357	C:nucleus; F:zinc ion binding; F:RNA polymerase II transcription factor activity, sequence-specific DNA binding; P:regulation of transcription from RNA polymerase II promoter
196	Vesicle coat complex Sec31	3765	0
197	hypothetical protein CI102_700	411	4.2e-82	C:GO:0016021	C:integral component of membrane
198	RNA recognition domain	597	4.94e-95	F:GO:0000166; F:GO:0003676; C:GO:0005634; F:GO:0003755; C:GO:0005829; P:GO:0000413; P:GO:0006457	F:nucleotide binding; F:nucleic acid binding; C:nucleus; F:peptidyl-prolyl cis-trans isomerase activity; C:cytosol; P:protein peptidyl-prolyl isomerization; P:protein folding	Peptidylprolyl isomerase
199	hypothetical protein CI102_704	855	3.94e-150
200	hypothetical protein TRIREDRAFT_73985	498	2.57e-68
201	hypothetical protein THARTR1_08468	861	5.09e-121
202	succinate dehydrogenase (ubiquinone) membrane anchor subunit	507	5.15e-121	C:GO:0016021; C:GO:0005740	C:integral component of membrane; C:mitochondrial envelope
203	RNA-binding La domain	1158	0
204	MFS multidrug transporter	1722	0	P:GO:0055085; C:GO:0016021	P:transmembrane transport; C:integral component of membrane
205	inositol monophosphatase 2	894	0	P:GO:0046854	P:phosphatidylinositol phosphorylation
206	hypothetical protein CI102_10140	699	4.13e-108	C:GO:0016021	C:integral component of membrane
207	Histidine acid phosphatase	1371	0	P:GO:0016311; F:GO:0003993	P:dephosphorylation; F:acid phosphatase activity	4-nitrophenylphosphatase; Acid phosphatase
208	hypothetical protein CI102_10138	1302	0
209	ribosome biogenesis Urb1	3429	0	P:GO:0000463; C:GO:0005829; C:GO:0005730; P:GO:0000466	P:maturation of LSU-rRNA from tricistronic rRNA transcript (SSU-rRNA, 5.8S rRNA, LSU-rRNA); C:cytosol; C:nucleolus; P:maturation of 5.8S rRNA from tricistronic rRNA transcript (SSU-rRNA, 5.8S rRNA, LSU-rRNA)
210	chitin synthase	5577	0	C:GO:0016459; F:GO:0003677; F:GO:0005524; F:GO:0016758; C:GO:0016021; F:GO:0003774	C:myosin complex; F:DNA binding; F:ATP binding; F:transferase activity, transferring hexosyl groups; C:integral component of membrane; F:motor activity	Nucleoside-triphosphate phosphatase
211	chitin synthase	5307	0	C:GO:0016459; F:GO:0003677; F:GO:0005524; F:GO:0016758; C:GO:0016021; F:GO:0003774	C:myosin complex; F:DNA binding; F:ATP binding; F:transferase activity, transferring hexosyl groups; C:integral component of membrane; F:motor activity	Nucleoside-triphosphate phosphatase
212	Histidine part of a two component signal transduction system	1338	0	C:GO:0005739; F:GO:0004740; P:GO:0018105; P:GO:0015976	C:mitochondrion; F:pyruvate dehydrogenase (acetyl-transferring) kinase activity; P:peptidyl-serine phosphorylation; P:carbon utilization	[Pyruvate dehydrogenase (acetyl-transferring)] kinase
213	ERG5 C-22 sterol desaturase [Trichoderma guizhouense]	1617	0	F:GO:0005506; F:GO:0016705; C:GO:0016021; P:GO:0055114; F:GO:0004497; F:GO:0020037	F:iron ion binding; F:oxidoreductase activity, acting on paired donors, with incorporation or reduction of molecular oxygen; C:integral component of membrane; P:oxidation-reduction process; F:monooxygenase activity; F:heme binding
214	hypothetical protein THAR02_01339	612	1.03e-126
215	hypothetical protein CI102_6741	852	4.98e-157	C:GO:0016021; C:GO:0005783	C:integral component of membrane; C:endoplasmic reticulum
216	hypothetical protein A0O28_0010860	1941	0	C:GO:0000120; P:GO:0006360; C:GO:0005829	C:RNA polymerase I transcription factor complex; P:transcription from RNA polymerase I promoter; C:cytosol
217	Eukaryotic translation initiation factor 5A [Trichoderma guizhouense]	483	7.35e-106	F:GO:0003743; P:GO:0045905; F:GO:0003746; F:GO:0043022; P:GO:0006452; P:GO:0006413; P:GO:0045901	F:translation initiation factor activity; P:positive regulation of translational termination; F:translation elongation factor activity; F:ribosome binding; P:translational frameshifting; P:translational initiation; P:positive regulation of translational elongation
218	Vacuolar sorting Vps52	1992	0
219	GTPase-activating gyp10	1266	0	C:GO:0005634; P:GO:0035023; P:GO:0016192; C:GO:0016021; C:GO:0005829; C:GO:0005783; P:GO:0000920	C:nucleus; P:regulation of Rho protein signal transduction; P:vesicle-mediated transport; C:integral component of membrane; C:cytosol; C:endoplasmic reticulum; P:cell separation after cytokinesis
220	[[Nectria] haematococca mpVI 77-13-4]	1041	2.11e-169
221	hypothetical protein A9Z42_0077130	3777	0
222	translation factor eIF2	3174	0
223	Heat shock Hsp88	2151	0
224	GT2 chitin synthase	2133	0	F:GO:0016758; C:GO:0016021	F:transferase activity, transferring hexosyl groups; C:integral component of membrane
225	nonsense-mediated mRNA decay factor (Upf2)	3360	0	F:GO:0003723	F:RNA binding
226	Ca2+:H+ antiporter	1548	0	C:GO:0016021; P:GO:0070588; F:GO:0015369	C:integral component of membrane; P:calcium ion transmembrane transport; F:calcium:proton antiporter activity
227	cystathionine beta-lyase	1320	0	F:GO:0030170; P:GO:0071266; F:GO:0004121	F:pyridoxal phosphate binding; P:'de novo' L-methionine biosynthetic process; F:cystathionine beta-lyase activity	Cystathionine beta-lyase
228	adenylate cyclase associated (CAP)	1581	0	F:GO:0003779; P:GO:0000902; P:GO:0007015	F:actin binding; P:cell morphogenesis; P:actin filament organization
229	GT62,Glycosyltransferase Family 62	1392	0	P:GO:0097502; F:GO:0000009; P:GO:0006487; C:GO:0005783; C:GO:0000136	P:mannosylation; F:alpha-1,6-mannosyltransferase activity; P:protein N-linked glycosylation; C:endoplasmic reticulum; C:alpha-1,6-mannosyltransferase complex
230	membrane TMS1	1434	0	C:GO:0016021	C:integral component of membrane
231	hypothetical protein THAR02_01355	1590	0	P:GO:0055085; C:GO:0016021	P:transmembrane transport; C:integral component of membrane
232	Carnitine o-acyltransferase	1830	0	C:GO:0005777; F:GO:0004092; C:GO:0005739; P:GO:0009437	C:peroxisome; F:carnitine O-acetyltransferase activity; C:mitochondrion; P:carnitine metabolic process	Carnitine O-acetyltransferase
233	hypothetical protein CI102_7533	447	4.35e-80	P:GO:0044419	P:interspecies interaction between organisms
234	hypothetical protein CI102_2674	1221	0
235	aldose 1-epimerase	1026	0	P:GO:0005975; F:GO:0030246; F:GO:0016853	P:carbohydrate metabolic process; F:carbohydrate binding; F:isomerase activity
236	hypothetical protein CI102_2676	843	0
237	hypothetical protein CI102_2677	522	4.02e-97	C:GO:0005743	C:mitochondrial inner membrane
238	DNA polymerase subunit epsilon	6486	0	F:GO:0000166; F:GO:0003677; F:GO:0008408; P:GO:0006281; P:GO:0090305; F:GO:0003887; F:GO:0008270; P:GO:0006260; P:GO:0071897; C:GO:0008622	F:nucleotide binding; F:DNA binding; F:3'-5' exonuclease activity; P:DNA repair; P:nucleic acid phosphodiester bond hydrolysis; F:DNA-directed DNA polymerase activity; F:zinc ion binding; P:DNA replication; P:DNA biosynthetic process; C:epsilon DNA polymerase complex	DNA-directed DNA polymerase
239	hypothetical protein CI102_2679, partial	1962	0
240	40S ribosomal S20	351	2.69e-80	P:GO:0000462; F:GO:0003723; F:GO:0003735; C:GO:0022627; P:GO:0006412	P:maturation of SSU-rRNA from tricistronic rRNA transcript (SSU-rRNA, 5.8S rRNA, LSU-rRNA); F:RNA binding; F:structural constituent of ribosome; C:cytosolic small ribosomal subunit; P:translation
241	hypothetical protein CI102_2681	1596	0	F:GO:0046872	F:metal ion binding
242	cytochrome P450 monooxygenase	1590	0	F:GO:0005506; F:GO:0016705; C:GO:0016021; P:GO:0055114; F:GO:0004497; F:GO:0020037	F:iron ion binding; F:oxidoreductase activity, acting on paired donors, with incorporation or reduction of molecular oxygen; C:integral component of membrane; P:oxidation-reduction process; F:monooxygenase activity; F:heme binding
243	hypothetical protein CI102_12174, partial	2886	0	C:GO:0016021	C:integral component of membrane
244	a Component of the SSU processome	1143	0
245	AT-rich interaction region	3228	0	P:GO:0005987; C:GO:0016514; F:GO:0003677; P:GO:0044109; P:GO:0043044; P:GO:0006261; P:GO:0000436; P:GO:0031496; P:GO:0061412; C:GO:0044732; F:GO:0001102	P:sucrose catabolic process; C:SWI/SNF complex; F:DNA binding; P:cellular alcohol catabolic process; P:ATP-dependent chromatin remodeling; P:DNA-dependent DNA replication; P:carbon catabolite activation of transcription from RNA polymerase II promoter; P:positive regulation of mating type switching; P:positive regulation of transcription from RNA polymerase II promoter in response to amino acid s…
246	eukaryotic translation initiation factor 3 subunit E	1320	0	F:GO:0003743; P:GO:0001731; C:GO:0016282; C:GO:0033290; P:GO:0006446; C:GO:0005852	F:translation initiation factor activity; P:formation of translation preinitiation complex; C:eukaryotic 43S preinitiation complex; C:eukaryotic 48S preinitiation complex; P:regulation of translational initiation; C:eukaryotic translation initiation factor 3 complex
247	anaphase-promoting complex subunit 1	5163	0	F:GO:0004842; C:GO:0005680; P:GO:0031145; C:GO:0005829; P:GO:0010458; P:GO:0007091; P:GO:0016567	F:ubiquitin-protein transferase activity; C:anaphase-promoting complex; P:anaphase-promoting complex-dependent catabolic process; C:cytosol; P:exit from mitosis; P:metaphase/anaphase transition of mitotic cell cycle; P:protein ubiquitination
248	Vacuolar assembly Vps41	3558	0	P:GO:0035542; C:GO:0000329; F:GO:0035091; P:GO:0042144; P:GO:0006886; P:GO:0043547; P:GO:0006624; P:GO:0032889; P:GO:0034727; C:GO:0005768; P:GO:0016192; F:GO:0017112; F:GO:0017137; C:GO:0030897	P:regulation of SNARE complex assembly; C:fungal-type vacuole membrane; F:phosphatidylinositol binding; P:vacuole fusion, non-autophagic; P:intracellular protein transport; P:positive regulation of GTPase activity; P:vacuolar protein processing; P:regulation of vacuole fusion, non-autophagic; P:piecemeal microautophagy of nucleus; C:endosome; P:vesicle-mediated transport; F:Rab guanyl-nucleotide …
249	hypothetical protein CI102_7478	639	1.96e-110
250	hypothetical protein CI102_7477	903	0	C:GO:0016021	C:integral component of membrane
251	hypothetical protein CI102_7476	453	1.14e-67
252	Glutamyl-tRNA(Gln) amidotransferase subunit mitochondrial	1863	0	C:GO:0030956; P:GO:0070681; C:GO:0005739; P:GO:0032543; F:GO:0016740; F:GO:0050567	C:glutamyl-tRNA(Gln) amidotransferase complex; P:glutaminyl-tRNAGln biosynthesis via transamidation; C:mitochondrion; P:mitochondrial translation; F:transferase activity; F:glutaminyl-tRNA synthase (glutamine-hydrolyzing) activity	Glutaminyl-tRNA synthase (glutamine-hydrolyzing)
253	hypothetical protein CI102_7474	1128	0	C:GO:0016021	C:integral component of membrane
254	hypothetical protein CI102_7473	621	7.82e-151	F:GO:0008080	F:N-acetyltransferase activity
255	Guanine nucleotide exchange factor	4440	0	F:GO:0005086; P:GO:0032012; P:GO:0043547	F:ARF guanyl-nucleotide exchange factor activity; P:regulation of ARF protein signal transduction; P:positive regulation of GTPase activity
256	Glycoside family 16	1149	0
257	SSCRP [Trichoderma guizhouense]	408	6.95e-96
258	hypothetical protein CI102_1297	1173	0	F:GO:0000827; F:GO:0008440; F:GO:0000825; F:GO:0000824; F:GO:0000823; P:GO:0046854; P:GO:0000821; P:GO:0045944; P:GO:0000122; C:GO:0005634; P:GO:0032958; C:GO:0005829; F:GO:0035004; P:GO:0050821; F:GO:0030674	F:inositol-1,3,4,5,6-pentakisphosphate kinase activity; F:inositol-1,4,5-trisphosphate 3-kinase activity; F:inositol tetrakisphosphate 6-kinase activity; F:inositol tetrakisphosphate 3-kinase activity; F:inositol-1,4,5-trisphosphate 6-kinase activity; P:phosphatidylinositol phosphorylation; P:regulation of arginine metabolic process; P:positive regulation of transcription from RNA polymerase II p…	Inositol-polyphosphate multikinase; Inositol-trisphosphate 3-kinase
259	mRNA cleavage factor complex II Clp1	1356	0	F:GO:0005524; F:GO:0003723; P:GO:0090202; C:GO:0005849; C:GO:0005829; P:GO:0006378; P:GO:0006379	F:ATP binding; F:RNA binding; P:gene looping; C:mRNA cleavage factor complex; C:cytosol; P:mRNA polyadenylation; P:mRNA cleavage
260	potassium sodium efflux P-type fungal-type	3096	0	F:GO:0005524; F:GO:0019829; F:GO:0046872; P:GO:0098655; C:GO:0016021	F:ATP binding; F:cation-transporting ATPase activity; F:metal ion binding; P:cation transmembrane transport; C:integral component of membrane	Adenosinetriphosphatase; Nucleoside-triphosphate phosphatase
261	hypothetical protein CI102_1294	3930	0	F:GO:0005525; F:GO:0003924	F:GTP binding; F:GTPase activity	Nucleoside-triphosphate phosphatase
262	GH92 alpha-1,2-mannosidase	2409	0	P:GO:0005975; F:GO:0030246; F:GO:0016787	P:carbohydrate metabolic process; F:carbohydrate binding; F:hydrolase activity
263	hypothetical protein CI102_1286	2616	0
264	hypothetical protein CI102_1926	453	5.62e-111
265	dienelactone hydrolase domain	999	0
266	hypothetical protein A0O28_0076850	1482	0	C:GO:0005634; F:GO:0003677; F:GO:0008270; P:GO:0006351	C:nucleus; F:DNA binding; F:zinc ion binding; P:transcription, DNA-templated
267	X-Pro dipeptidyl-peptidase	900	0	F:GO:0016747; P:GO:0008152; F:GO:0016787	F:transferase activity, transferring acyl groups other than amino-acyl groups; P:metabolic process; F:hydrolase activity
268	hypothetical protein CI102_1930	1668	0	F:GO:0016787	F:hydrolase activity
269	short-chain dehydrogenase reductase	729	2.77e-152
270	S-(hydroxymethyl)glutathione dehydrogenase	1143	0
271	Esterase lipase thioesterase	864	0
272	S-(hydroxymethyl)glutathione synthase	564	4.54e-137	F:GO:0008270; P:GO:0046294; F:GO:0051907	F:zinc ion binding; P:formaldehyde catabolic process; F:S-(hydroxymethyl)glutathione synthase activity	S-(hydroxymethyl)glutathione synthase
273	zinc binding oxidoreductase	1305	0	F:GO:0008270; F:GO:0016491; P:GO:0055114	F:zinc ion binding; F:oxidoreductase activity; P:oxidation-reduction process
274	cupin domain	594	5.66e-142
275	hypothetical protein CI102_1939	1026	0	F:GO:0050662; F:GO:0003824	F:coenzyme binding; F:catalytic activity
276	hypothetical protein THAR02_04924	540	5.27e-53
277	hypothetical protein CI102_1943	1518	0
278	hypothetical protein CI102_1944	1230	0
279	hypothetical protein CI102_1945	1527	0
280	hypothetical protein CI102_13566	657	3.22e-143
281	hypothetical protein THAR02_02250	2085	0	C:GO:0005634; F:GO:0003677; F:GO:0008270; P:GO:0006351; F:GO:0000981; P:GO:0006357	C:nucleus; F:DNA binding; F:zinc ion binding; P:transcription, DNA-templated; F:RNA polymerase II transcription factor activity, sequence-specific DNA binding; P:regulation of transcription from RNA polymerase II promoter
282	AChain Trichoderma harzianum GH1 beta-glucosidase gl2	1455	0
283	MFS hexose transporter	1566	0	P:GO:0055085; F:GO:0022857; C:GO:0016021	P:transmembrane transport; F:transmembrane transporter activity; C:integral component of membrane
284	MFS permease	1674	0	F:GO:0022891; P:GO:0055085; C:GO:0016021	F:substrate-specific transmembrane transporter activity; P:transmembrane transport; C:integral component of membrane
285	acyl- dehydrogenase	1332	0	F:GO:0003995; F:GO:0050660; P:GO:0055114	F:acyl-CoA dehydrogenase activity; F:flavin adenine dinucleotide binding; P:oxidation-reduction process	Acting on the CH-CH group of donors
286	Zn2Cys6 transcriptional regulator	2253	0	C:GO:0005634; F:GO:0003677; F:GO:0008270; P:GO:0006351; F:GO:0000981; P:GO:0006357	C:nucleus; F:DNA binding; F:zinc ion binding; P:transcription, DNA-templated; F:RNA polymerase II transcription factor activity, sequence-specific DNA binding; P:regulation of transcription from RNA polymerase II promoter
287	MFS permease	1506	0	P:GO:0055085; C:GO:0016021	P:transmembrane transport; C:integral component of membrane
288	L-PSP endoribonuclease family Brt1	387	1.45e-90
289	dihydrodipicolinate synthase	999	0	P:GO:0008152; F:GO:0016829	P:metabolic process; F:lyase activity
290	hypothetical protein CI102_7017	1449	0
291	high-affinity glucose transporter	1371	0	F:GO:0022891; P:GO:0055085; C:GO:0016021; P:GO:0008643	F:substrate-specific transmembrane transporter activity; P:transmembrane transport; C:integral component of membrane; P:carbohydrate transport
292	poly(A) polymerase with similarity to the DNA polymerase sigma family	3090	0	F:GO:0016779	F:nucleotidyltransferase activity
293	hypothetical protein CI102_7021	1179	0
294	hypothetical protein CI102_7023	558	3.11e-68
295	hypothetical protein CI102_14644	1701	0
296	hypothetical protein CI102_14645	339	1.56e-72
297	MFS permease	1509	0	P:GO:0055085; C:GO:0016021	P:transmembrane transport; C:integral component of membrane
298	hypothetical protein THARTR1_03265	2322	0	F:GO:0046872	F:metal ion binding
299	hypothetical protein CI102_13539	795	6.72e-163
300	TOR kinase	7287	0	F:GO:0005524; F:GO:0004674; P:GO:0006468; F:GO:0044877	F:ATP binding; F:protein serine/threonine kinase activity; P:protein phosphorylation; F:macromolecular complex binding	Transferring phosphorus-containing groups
301	hypothetical protein THAR02_02273	750	4.87e-152
302	hypothetical protein THAR02_10109	2013	0	F:GO:0003677; F:GO:0003700; P:GO:0006355	F:DNA binding; F:transcription factor activity, sequence-specific DNA binding; P:regulation of transcription, DNA-templated
303	N-acetylglucosamine-6-phosphate deacetylase	1314	0	P:GO:0006044; F:GO:0008448	P:N-acetylglucosamine metabolic process; F:N-acetylglucosamine-6-phosphate deacetylase activity	N-acetylglucosamine-6-phosphate deacetylase
304	GH3 beta-N-acetylglucosaminidase	2790	0	P:GO:0005975; F:GO:0004553	P:carbohydrate metabolic process; F:hydrolase activity, hydrolyzing O-glycosyl compounds
305	hypothetical protein CI102_11260	3138	0	F:GO:0005524	F:ATP binding
306	hypothetical protein A0O28_0054490	1395	0	F:GO:0016491; F:GO:0046872	F:oxidoreductase activity; F:metal ion binding
307	PTH11 GPCR	1272	0	C:GO:0016021	C:integral component of membrane
308	short chain dehydrogenase reductase	825	5.32e-172	F:GO:0016491; P:GO:0055114	F:oxidoreductase activity; P:oxidation-reduction process
309	hypothetical protein CI102_11264	2466	0
310	hypothetical protein CI102_11265	786	0
311	short chain dehydrogenase reductase	906	0	F:GO:0016491; P:GO:0055114	F:oxidoreductase activity; P:oxidation-reduction process
312	hypothetical protein CI102_13629	813	2.52e-178
313	hypothetical protein CI102_13630	594	8.62e-111	F:GO:0008270	F:zinc ion binding
314	hypothetical protein CI102_13631	732	4.53e-154
315	riboflavin kinase	549	3.31e-117	P:GO:0009231; F:GO:0008531; P:GO:0016310	P:riboflavin biosynthetic process; F:riboflavin kinase activity; P:phosphorylation	Riboflavin kinase
316	hypothetical protein CI102_8390	2004	0	C:GO:0005634; F:GO:0001078; F:GO:0008270; C:GO:0005737; P:GO:0035948; F:GO:0043565; P:GO:0061414; P:GO:0061415	C:nucleus; F:transcriptional repressor activity, RNA polymerase II core promoter proximal region sequence-specific binding; F:zinc ion binding; C:cytoplasm; P:positive regulation of gluconeogenesis by positive regulation of transcription from RNA polymerase II promoter; F:sequence-specific DNA binding; P:positive regulation of transcription from RNA polymerase II promoter by a nonfermentable carb…
317	MFS permease	1617	0	P:GO:0055085; C:GO:0016021; F:GO:0005215	P:transmembrane transport; C:integral component of membrane; F:transporter activity
318	GH5 glucan beta-1,3-glucosidase	2253	0	P:GO:0005975; C:GO:0000935; P:GO:1904541; C:GO:0016021; C:GO:0031520; C:GO:0005783; F:GO:0004553; C:GO:1990819	P:carbohydrate metabolic process; C:barrier septum; P:fungal-type cell wall disassembly involved in conjugation with cellular fusion; C:integral component of membrane; C:plasma membrane of cell tip; C:endoplasmic reticulum; F:hydrolase activity, hydrolyzing O-glycosyl compounds; C:actin fusion focus
319	transketolase	2040	0	P:GO:0051016; F:GO:0003779; F:GO:0003824; P:GO:0008152; C:GO:0008290	P:barbed-end actin filament capping; F:actin binding; F:catalytic activity; P:metabolic process; C:F-actin capping protein complex
320	cytochrome b5	411	2.15e-78	F:GO:0046872; F:GO:0020037	F:metal ion binding; F:heme binding
321	hypothetical protein CI102_8399	900	3.77e-180	C:GO:0097550; F:GO:0003677; P:GO:0006355; C:GO:0005673; C:GO:0005730; P:GO:0006367	C:transcriptional preinitiation complex; F:DNA binding; P:regulation of transcription, DNA-templated; C:transcription factor TFIIE complex; C:nucleolus; P:transcription initiation from RNA polymerase II promoter
322	hypothetical protein A0O28_0054320	858	3.42e-158
323	C2H2 transcriptional regulator	1554	0	F:GO:0003676; F:GO:0046872	F:nucleic acid binding; F:metal ion binding
324	hypothetical protein CI102_8404	1305	0	P:GO:0006886; C:GO:0005622	P:intracellular protein transport; C:intracellular
325	metal ion transporter SMF2	1671	0	C:GO:0016021; P:GO:0006810; F:GO:0005215	C:integral component of membrane; P:transport; F:transporter activity
326	methylene-fatty-acyl-phospholipid synthase	630	8.17e-150	C:GO:0005739; C:GO:0016021; F:GO:0080101; P:GO:0006656; F:GO:0000773; P:GO:0032259	C:mitochondrion; C:integral component of membrane; F:phosphatidyl-N-dimethylethanolamine N-methyltransferase activity; P:phosphatidylcholine biosynthetic process; F:phosphatidyl-N-methylethanolamine N-methyltransferase activity; P:methylation	Phosphatidyl-N-methylethanolamine N-methyltransferase
327	hypothetical protein CI102_5867	1323	0
328	hypothetical protein CI102_12210	852	0	F:GO:0003824; P:GO:0008152	F:catalytic activity; P:metabolic process
329	hypothetical protein CI102_12211	1395	0	F:GO:0016491; F:GO:0005488	F:oxidoreductase activity; F:binding
330	glycosyl hydrolase family 62	1140	0	P:GO:0046373; F:GO:0046556; C:GO:0005576; F:GO:0030248	P:L-arabinose metabolic process; F:alpha-L-arabinofuranosidase activity; C:extracellular region; F:cellulose binding	Non-reducing end alpha-L-arabinofuranosidase
331	hypothetical protein CI102_8284	771	2.22e-169	F:GO:0003824; P:GO:0008152	F:catalytic activity; P:metabolic process
332	hypothetical protein THAR02_04079	1554	0	F:GO:0071949; F:GO:0016491; P:GO:0055114	F:FAD binding; F:oxidoreductase activity; P:oxidation-reduction process
333	hypothetical protein CI102_8281	1143	1.39e-176
334	MFS drug efflux transporter	732	3.82e-98
335	hypothetical protein CI102_8277	1149	9.16e-122	C:GO:0005634; F:GO:0003677; F:GO:0008270; P:GO:0006351; F:GO:0000981; P:GO:0006357	C:nucleus; F:DNA binding; F:zinc ion binding; P:transcription, DNA-templated; F:RNA polymerase II transcription factor activity, sequence-specific DNA binding; P:regulation of transcription from RNA polymerase II promoter
336	glycoside hydrolase family 3 [[Nectria] haematococca mpVI 77-13-4]	3405	0	F:GO:0008422; P:GO:0030245; F:GO:0102483	F:beta-glucosidase activity; P:cellulose catabolic process; F:scopolin beta-glucosidase activity	Beta-glucosidase
337	hypothetical protein CI102_8274	1044	0
338	hypothetical protein CI102_8273	1044	0
339	hypothetical protein CI102_8272	1422	0
340	hypothetical protein A0O28_0088570	1551	0	C:GO:0016020; F:GO:0005215	C:membrane; F:transporter activity
341	Saccharopine dehydrogenase	1035	0
342	Cupin conserved barrel	621	1.7e-151
343	hypothetical protein CI102_14761	435	1.25e-70
344	alpha beta hydrolase	474	8.83e-84
345	#NAME?	960	0
346	fluconazole resistance	738	4.04e-139	P:GO:0055085; C:GO:0016021	P:transmembrane transport; C:integral component of membrane
347	hypothetical protein CI102_9955	1392	0	C:GO:0005634; F:GO:0008270; F:GO:0000981; P:GO:0006357	C:nucleus; F:zinc ion binding; F:RNA polymerase II transcription factor activity, sequence-specific DNA binding; P:regulation of transcription from RNA polymerase II promoter
348	hypothetical protein A0O28_0088530	381	1.4e-78
349	glutathion S-transferase GST-	366	1.76e-54
350	hypothetical protein CI102_9959	1671	0	F:GO:0016757; C:GO:0016021; P:GO:0042158; P:GO:0009249	F:transferase activity, transferring glycosyl groups; C:integral component of membrane; P:lipoprotein biosynthetic process; P:protein lipoylation
351	hypothetical protein TGAM01_v206614	1170	0
352	hypothetical protein CI102_9962, partial	393	3.94e-75	F:GO:0046872; P:GO:0006355	F:metal ion binding; P:regulation of transcription, DNA-templated
353	hypothetical protein CI102_9963, partial	315	4.36e-69	P:GO:0008152; F:GO:0016787	P:metabolic process; F:hydrolase activity
354	hypothetical protein CI102_10317	513	6.87e-111
355	hypothetical protein A0O28_0032140	2007	0	C:GO:0016021	C:integral component of membrane
356	hypothetical protein A0O28_0032150	1143	0	F:GO:0016491; P:GO:0055114	F:oxidoreductase activity; P:oxidation-reduction process
357	hypothetical protein CI102_10818	1788	0	C:GO:0016021; P:GO:0016311; F:GO:0003993	C:integral component of membrane; P:dephosphorylation; F:acid phosphatase activity	4-nitrophenylphosphatase; Acid phosphatase
358	ammonium permease MEA1	1578	0	F:GO:0008519; P:GO:0072488; C:GO:0016021	F:ammonium transmembrane transporter activity; P:ammonium transmembrane transport; C:integral component of membrane
359	hypothetical protein CI102_10821	2448	0	P:GO:0006357	P:regulation of transcription from RNA polymerase II promoter
360	endoglucanase E1	1491	0	P:GO:0005975; C:GO:0016021; F:GO:0004553	P:carbohydrate metabolic process; C:integral component of membrane; F:hydrolase activity, hydrolyzing O-glycosyl compounds
361	hypothetical protein THARTR1_05890	1401	0	F:GO:0004888; C:GO:0016021; P:GO:0007166	F:transmembrane signaling receptor activity; C:integral component of membrane; P:cell surface receptor signaling pathway
362	---NA---	420
363	hypothetical protein CI102_12428	930	0	F:GO:0004150; P:GO:0006760	F:dihydroneopterin aldolase activity; P:folic acid-containing compound metabolic process	Dihydroneopterin aldolase
364	hypothetical protein CI102_12430	696	1.74e-173
365	UTP-glucose-1-phosphate uridylyltransferase	1515	0	P:GO:0006011; F:GO:0003983	P:UDP-glucose metabolic process; F:UTP:glucose-1-phosphate uridylyltransferase activity	UTP-monosaccharide-1-phosphate uridylyltransferase; UTP--glucose-1-phosphate uridylyltransferase
366	hypothetical protein A0O28_0032240	552	1.12e-83
367	hypothetical protein CI102_12434	735	1.88e-59
368	hypothetical protein CI102_12295	507	5.97e-94
369	SAICAR synthase	942	0
370	amidase family	1359	0	F:GO:0016884	F:carbon-nitrogen ligase activity, with glutamine as amido-N-donor
371	hypothetical protein THAR02_08220	2061	0	C:GO:0016021	C:integral component of membrane
372	uracil-DNA glycosylase	1167	0
373	hypothetical protein CI102_1480	2979	0	C:GO:0032153; C:GO:0005739; C:GO:0005829; P:GO:0030010	C:cell division site; C:mitochondrion; C:cytosol; P:establishment of cell polarity
374	hypothetical protein CI102_1479	1269	0
375	hypothetical protein A0O28_0026660	672	3.27e-146
376	alanyl-tRNA class Iic	2865	0	F:GO:0003676; F:GO:0005524; F:GO:0008270; F:GO:0004813; C:GO:0005739; P:GO:0070143	F:nucleic acid binding; F:ATP binding; F:zinc ion binding; F:alanine-tRNA ligase activity; C:mitochondrion; P:mitochondrial alanyl-tRNA aminoacylation	Alanine--tRNA ligase
377	hypothetical protein CI102_1475	1503	0
378	ysteine synthase	1317	0	C:GO:0016021; C:GO:0005741; P:GO:0006535	C:integral component of membrane; C:mitochondrial outer membrane; P:cysteine biosynthetic process from serine
379	Transcription factor TFIIS	921	0	F:GO:0008270; P:GO:0006362; F:GO:0001139; P:GO:0006414; P:GO:0042797; F:GO:0000993; P:GO:0006379; P:GO:0045899; P:GO:0032968; C:GO:0005634; F:GO:0001012; P:GO:0051123; F:GO:0003746; P:GO:0001193; P:GO:0031564; P:GO:0031440	F:zinc ion binding; P:transcription elongation from RNA polymerase I promoter; F:transcription factor activity, core RNA polymerase II recruiting; P:translational elongation; P:tRNA transcription from RNA polymerase III promoter; F:RNA polymerase II core binding; P:mRNA cleavage; P:positive regulation of RNA polymerase II transcriptional preinitiation complex assembly; P:positive regulation of tr…
380	DNA repair endonuclease	3546	0	C:GO:0005634; P:GO:0090305; F:GO:0004519; P:GO:0006289; F:GO:0003697	C:nucleus; P:nucleic acid phosphodiester bond hydrolysis; F:endonuclease activity; P:nucleotide-excision repair; F:single-stranded DNA binding
381	Sphingolipid long chain base-responsive PIL1 [Trichoderma guizhouense]	1074	0
382	hypothetical protein THAR02_05077	3411	0
383	ER membrane s involved in ER exit of secreted	642	3.34e-136	C:GO:0016021; C:GO:0005783; P:GO:0006886	C:integral component of membrane; C:endoplasmic reticulum; P:intracellular protein transport
384	Short-chain dehydrogenase reductase	756	0
385	hypothetical protein CI102_1465	822	3.52e-152
386	zinc-dependent oxidoreductase	939	0
387	4-hydroxyacetophenone monooxygenase	1812	0	F:GO:0050661; F:GO:0050660; P:GO:0055114; F:GO:0004499	F:NADP binding; F:flavin adenine dinucleotide binding; P:oxidation-reduction process; F:N,N-dimethylaniline monooxygenase activity	Flavin-containing monooxygenase; Acting on paired donors, with incorporation or reduction of molecular oxygen. The oxygen incorporated need not be derived from O(2)
388	hypothetical protein CI102_1462	1437	0
389	dibenzothiophene desulfurization enzyme A	1437	0	F:GO:0016705; P:GO:0055114; F:GO:0004497	F:oxidoreductase activity, acting on paired donors, with incorporation or reduction of molecular oxygen; P:oxidation-reduction process; F:monooxygenase activity
390	Peptidyl-prolyl cis-trans isomerase H	549	1.22e-118	F:GO:0003755; P:GO:0000413; P:GO:0006457	F:peptidyl-prolyl cis-trans isomerase activity; P:protein peptidyl-prolyl isomerization; P:protein folding	Peptidylprolyl isomerase
391	Glucan endo-1,3-beta-glucosidase	2283	0
392	2OG-Fe(II) oxygenase superfamily	1179	0
393	hypothetical protein CI102_1455	2415	0	F:GO:0000166; F:GO:0003676	F:nucleotide binding; F:nucleic acid binding
394	transcription factor	2589	0	F:GO:0003700; P:GO:0006355	F:transcription factor activity, sequence-specific DNA binding; P:regulation of transcription, DNA-templated
395	serine threonine- kinase chk2	3291	0	F:GO:0005524; F:GO:0004674; P:GO:0006468	F:ATP binding; F:protein serine/threonine kinase activity; P:protein phosphorylation	Transferring phosphorus-containing groups
396	dynein light chain	303	4.05e-70	C:GO:0005777; P:GO:0030029; C:GO:0005868; P:GO:2000582; P:GO:0040001; P:GO:0008152; P:GO:0030473; C:GO:1990429; C:GO:0005881; P:GO:0051292; C:GO:0005643	C:peroxisome; P:actin filament-based process; C:cytoplasmic dynein complex; P:positive regulation of ATP-dependent microtubule motor activity, plus-end-directed; P:establishment of mitotic spindle localization; P:metabolic process; P:nuclear migration along microtubule; C:peroxisomal importomer complex; C:cytoplasmic microtubule; P:nuclear pore complex assembly; C:nuclear pore
397	hypothetical protein THAR02_10002	960	0	C:GO:0005739	C:mitochondrion
398	scaffold for complexes that include Cdc24p,Ste5p,Ste20p and Rsr1p	1728	0
399	hypothetical protein A0O28_0105040	1560	0
400	vacuolar sorting (Vps36)	1941	0	F:GO:0008270; F:GO:0043130; F:GO:0032266	F:zinc ion binding; F:ubiquitin binding; F:phosphatidylinositol-3-phosphate binding
401	hypothetical protein THAR02_09230	1125	0	F:GO:0003677	F:DNA binding
402	hypothetical protein CI102_5893	855	0
403	Zn-finger AN1	927	0	C:GO:0005634; F:GO:0008270; P:GO:0043161; F:GO:0070628; C:GO:0005737; P:GO:0071243	C:nucleus; F:zinc ion binding; P:proteasome-mediated ubiquitin-dependent protein catabolic process; F:proteasome binding; C:cytoplasm; P:cellular response to arsenic-containing substance
404	xeroderma pigmentosum group C-complementing	2919	0	P:GO:0006289; P:GO:0006298; C:GO:0005730; F:GO:0003684	P:nucleotide-excision repair; P:mismatch repair; C:nucleolus; F:damaged DNA binding
405	hypothetical protein A0O28_0105110	2781	2.56e-145
406	hypothetical protein CI102_2429	381	1.26e-63
407	hypothetical protein CI102_2430	4623	0	P:GO:0035023; F:GO:0005089; P:GO:0043547	P:regulation of Rho protein signal transduction; F:Rho guanyl-nucleotide exchange factor activity; P:positive regulation of GTPase activity
408	HORMA domain-containing	705	9.03e-144	C:GO:0005634; C:GO:0005829	C:nucleus; C:cytosol
409	hypothetical protein CI102_2432	1230	0
410	hypothetical protein CI102_2433	3087	0	C:GO:0005634; C:GO:0005737; F:GO:0008565; P:GO:0042991; F:GO:0008536	C:nucleus; C:cytoplasm; F:protein transporter activity; P:transcription factor import into nucleus; F:Ran GTPase binding
411	hypothetical protein CI102_2435	1674	0	P:GO:0055085; C:GO:0016021; F:GO:0005215	P:transmembrane transport; C:integral component of membrane; F:transporter activity
412	hypothetical protein CI102_2436	1062	0	C:GO:0016021	C:integral component of membrane
413	hypothetical protein THAR02_09326	1440	0	P:GO:0090029; C:GO:0005834; C:GO:0005829	P:negative regulation of pheromone-dependent signal transduction involved in conjugation with cellular fusion; C:heterotrimeric G-protein complex; C:cytosol
414	hypothetical protein CI102_2438	1275	0	C:GO:0016021	C:integral component of membrane
415	Ion transport	2109	0	F:GO:0005216; P:GO:0034220; C:GO:0016021	F:ion channel activity; P:ion transmembrane transport; C:integral component of membrane
416	dipeptidyl peptidase 5	1617	0	F:GO:0016787	F:hydrolase activity
417	hypothetical protein A0O28_0105220	2229	0
418	hypothetical protein CI102_2444	3387	0	F:GO:0003824	F:catalytic activity
419	MFS SP general alpha glucoside:H+ symporter	1695	0	F:GO:0022891; P:GO:0055085; C:GO:0016021	F:substrate-specific transmembrane transporter activity; P:transmembrane transport; C:integral component of membrane
420	hypothetical protein CI102_2448	1134	0	P:GO:0016042; F:GO:0004806	P:lipid catabolic process; F:triglyceride lipase activity	Carboxylesterase; Triacylglycerol lipase
421	hypothetical protein CI102_2449	405	8.24e-94
422	hypothetical protein CI102_2450	1881	0
423	Zinc-containing alcohol dehydrogenase	1005	0	F:GO:0008270; F:GO:0016491; P:GO:0055114	F:zinc ion binding; F:oxidoreductase activity; P:oxidation-reduction process
424	Short-chain dehydrogenase reductase SDR	918	0
425	hypothetical protein CI102_2454	915	1.19e-103
426	hypothetical protein A0O28_0105340	993	0
427	hypothetical protein CI102_2458	957	0	F:GO:0016787	F:hydrolase activity
428	glucose and ribitol dehydrogenase	450	5.98e-79	F:GO:0016491; P:GO:0055114	F:oxidoreductase activity; P:oxidation-reduction process
429	Epl1 Sm1	675	4.7e-155
430	epoxide hydrolase 2	693	3.28e-139	F:GO:0016787	F:hydrolase activity
431	short chain dehydrogenase reductase	588	3.41e-92
432	hypothetical protein CI102_3422	1512	0	C:GO:0005634; F:GO:0003677; F:GO:0008270; P:GO:0006351; F:GO:0000981; P:GO:0006357	C:nucleus; F:DNA binding; F:zinc ion binding; P:transcription, DNA-templated; F:RNA polymerase II transcription factor activity, sequence-specific DNA binding; P:regulation of transcription from RNA polymerase II promoter
433	#NAME?	909	0
434	Zn2Cys6 transcriptional regulator	1677	0	C:GO:0005634; F:GO:0003677; F:GO:0008270; P:GO:0006351; F:GO:0000981; P:GO:0006357	C:nucleus; F:DNA binding; F:zinc ion binding; P:transcription, DNA-templated; F:RNA polymerase II transcription factor activity, sequence-specific DNA binding; P:regulation of transcription from RNA polymerase II promoter
435	hypothetical protein CI102_3419	1299	0	P:GO:0055085; C:GO:0016021	P:transmembrane transport; C:integral component of membrane
436	hypothetical protein CI102_3418	1548	0	C:GO:0005634; F:GO:0003677; F:GO:0008270; P:GO:0006351; C:GO:0016021; F:GO:0000981; P:GO:0006357	C:nucleus; F:DNA binding; F:zinc ion binding; P:transcription, DNA-templated; C:integral component of membrane; F:RNA polymerase II transcription factor activity, sequence-specific DNA binding; P:regulation of transcription from RNA polymerase II promoter
437	multicopper oxidase	1731	0	F:GO:0005507; F:GO:0016491; P:GO:0055114	F:copper ion binding; F:oxidoreductase activity; P:oxidation-reduction process
438	DNA replication licensing factor mcm2	2604	0	P:GO:0006270; P:GO:1902450; P:GO:0000727; P:GO:0006271; C:GO:0031261; P:GO:0006267; F:GO:0003682; C:GO:0042555; C:GO:0000784; F:GO:0003697; C:GO:0005656; F:GO:0003688; F:GO:0005524; F:GO:0003678; C:GO:0000790; C:GO:0005737; P:GO:0032508; C:GO:0031298	P:DNA replication initiation; P:negative regulation of ATP-dependent DNA helicase activity; P:double-strand break repair via break-induced replication; P:DNA strand elongation involved in DNA replication; C:DNA replication preinitiation complex; P:pre-replicative complex assembly involved in nuclear cell cycle DNA replication; F:chromatin binding; C:MCM complex; C:nuclear chromosome, telomeric re…	Nucleoside-triphosphate phosphatase
439	hypothetical protein CI102_3415	1692	0	C:GO:0005634; F:GO:0008270; P:GO:0000070; C:GO:0005829	C:nucleus; F:zinc ion binding; P:mitotic sister chromatid segregation; C:cytosol
440	hypothetical protein CI102_3414	1281	0
441	GH31 alpha-glucosidase	2868	0	P:GO:0005975; C:GO:0016021; F:GO:0004553; F:GO:0030246	P:carbohydrate metabolic process; C:integral component of membrane; F:hydrolase activity, hydrolyzing O-glycosyl compounds; F:carbohydrate binding
442	C2H2 transcriptional regulator	2601	0
443	hypothetical protein CI102_13252	363	4.47e-19
444	hypothetical protein CI102_13254	1848	0	P:GO:0006629	P:lipid metabolic process
445	hypothetical protein A0O28_0103870	2082	0
446	GH3 beta-glucosidase CEL3c	2508	0	F:GO:0008422; P:GO:0030245; F:GO:0102483	F:beta-glucosidase activity; P:cellulose catabolic process; F:scopolin beta-glucosidase activity	Beta-glucosidase
447	hypothetical protein CI102_7282	936	4e-165
448	hypothetical protein CI102_7283, partial	441	7.3e-15
449	family pseudouridine synthase	3063	0	P:GO:0001522; F:GO:0003723; F:GO:0009982	P:pseudouridine synthesis; F:RNA binding; F:pseudouridine synthase activity	tRNA pseudouridine(38-40) synthase
450	hypothetical protein CI102_7290	744	0
451	hypothetical protein CI102_7291	1638	0	F:GO:0016702; P:GO:0055114	F:oxidoreductase activity, acting on single donors with incorporation of molecular oxygen, incorporation of two atoms of oxygen; P:oxidation-reduction process	Acting on single donors with incorporation of molecular oxygen (oxygenases). The oxygen incorporated need not be derived from O(2)
452	hypothetical protein CI102_7292	675	5.22e-141
453	iron sulfur cluster assembly 1	561	1.59e-117	P:GO:0006879; F:GO:0036455; P:GO:0044571; C:GO:0005759; F:GO:0005506; C:GO:0043234; P:GO:0097428; F:GO:0051537	P:cellular iron ion homeostasis; F:iron-sulfur transferase activity; P:[2Fe-2S] cluster assembly; C:mitochondrial matrix; F:iron ion binding; C:protein complex; P:protein maturation by iron-sulfur cluster transfer; F:2 iron, 2 sulfur cluster binding
454	Peptidase ubiquitin carboxyl-terminal hydrolase 2	2340	0	F:GO:0004843; P:GO:0016579; F:GO:0008270; P:GO:0006511	F:thiol-dependent ubiquitin-specific protease activity; P:protein deubiquitination; F:zinc ion binding; P:ubiquitin-dependent protein catabolic process	Ubiquitinyl hydrolase 1
455	mitotic spindle checkpoint component MAD2	807	6.2e-101	P:GO:0007094; P:GO:0051312; C:GO:1990498; C:GO:0000790; C:GO:0000778; C:GO:0033597; C:GO:0034399; F:GO:0010997; P:GO:0044774; P:GO:1990492; C:GO:0005643	P:mitotic spindle assembly checkpoint; P:chromosome decondensation; C:mitotic spindle microtubule; C:nuclear chromatin; C:condensed nuclear chromosome kinetochore; C:mitotic checkpoint complex; C:nuclear periphery; F:anaphase-promoting complex binding; P:mitotic DNA integrity checkpoint; P:mitotic cell cycle checkpoint inhibiting CAR assembly; C:nuclear pore
456	hypothetical protein THAR02_05871	1170	0	C:GO:0016021	C:integral component of membrane
457	hypothetical protein CI102_10075	633	6.64e-149
458	glycoside hydrolase family 1	846	0	P:GO:0005975; F:GO:0004553	P:carbohydrate metabolic process; F:hydrolase activity, hydrolyzing O-glycosyl compounds
459	hypothetical protein CI102_2570	1278	0	F:GO:0071949; F:GO:0016491; P:GO:0055114	F:FAD binding; F:oxidoreductase activity; P:oxidation-reduction process
460	Zinc-containing alcohol dehydrogenase	1182	0
461	hypothetical protein CI102_2572	591	3.27e-145
462	hypothetical protein CI102_2573	1272	0
463	hypothetical protein CI102_2574	825	0	C:GO:0005634; F:GO:0003677; F:GO:0008270; P:GO:0006351	C:nucleus; F:DNA binding; F:zinc ion binding; P:transcription, DNA-templated
464	hypothetical protein CI102_2575	1299	0	P:GO:0005975; F:GO:0016616; P:GO:0055114; F:GO:0004553	P:carbohydrate metabolic process; F:oxidoreductase activity, acting on the CH-OH group of donors, NAD or NADP as acceptor; P:oxidation-reduction process; F:hydrolase activity, hydrolyzing O-glycosyl compounds
465	hypothetical protein A0O28_0046290	1110	0
466	Apoptosis-inducing factor 2	672	2.93e-106	F:GO:0016491; P:GO:0055114	F:oxidoreductase activity; P:oxidation-reduction process
467	hypothetical protein CI102_2579	534	1.9e-123	F:GO:0008080	F:N-acetyltransferase activity
468	MFS permease	1554	0	P:GO:0055085; C:GO:0016021	P:transmembrane transport; C:integral component of membrane
469	hypothetical protein CI102_2581	1581	0	C:GO:0005634; F:GO:0008270; F:GO:0000981; P:GO:0006357	C:nucleus; F:zinc ion binding; F:RNA polymerase II transcription factor activity, sequence-specific DNA binding; P:regulation of transcription from RNA polymerase II promoter
470	3-hydroxyacyl- dehydrogenase	414	4.84e-95	F:GO:0003857; P:GO:0055114; P:GO:0006631	F:3-hydroxyacyl-CoA dehydrogenase activity; P:oxidation-reduction process; P:fatty acid metabolic process	3-hydroxyacyl-CoA dehydrogenase
471	fungal specific transcription factor domain-containing	1992	0
472	major facilitator superfamily transporter	1422	0	P:GO:0055085; C:GO:0016021	P:transmembrane transport; C:integral component of membrane
473	hypothetical protein THAR02_04839	2037	0	F:GO:0003824	F:catalytic activity
474	hypothetical protein CI102_2586	1230	0	C:GO:0005618; F:GO:0005199	C:cell wall; F:structural constituent of cell wall
475	hypothetical protein CI102_2588, partial	1359	0	F:GO:0005506; F:GO:0016705; P:GO:0055114; F:GO:0004497; F:GO:0020037	F:iron ion binding; F:oxidoreductase activity, acting on paired donors, with incorporation or reduction of molecular oxygen; P:oxidation-reduction process; F:monooxygenase activity; F:heme binding
476	glycoside hydrolase family 18	3651	0	F:GO:0004568; P:GO:0005975; F:GO:0008061; P:GO:0006032	F:chitinase activity; P:carbohydrate metabolic process; F:chitin binding; P:chitin catabolic process	Chitinase
477	hypothetical protein CI102_9854	1803	0
478	hypothetical protein CI102_9853	873	0
479	hypothetical protein CI102_9852	1197	0
480	hypothetical protein THAR02_04822	1632	0	F:GO:0022891; P:GO:0055085; C:GO:0016021	F:substrate-specific transmembrane transporter activity; P:transmembrane transport; C:integral component of membrane
481	cellulose degradation regulator-2	2487	0	C:GO:0005634; F:GO:0003677; F:GO:0008270; P:GO:0006351; F:GO:0000981; P:GO:0006357	C:nucleus; F:DNA binding; F:zinc ion binding; P:transcription, DNA-templated; F:RNA polymerase II transcription factor activity, sequence-specific DNA binding; P:regulation of transcription from RNA polymerase II promoter
482	glycoside hydrolase family 2	2610	0	P:GO:0005975; F:GO:0004553	P:carbohydrate metabolic process; F:hydrolase activity, hydrolyzing O-glycosyl compounds
483	glycoside hydrolase family 26	975	0	P:GO:0005975; F:GO:0004553	P:carbohydrate metabolic process; F:hydrolase activity, hydrolyzing O-glycosyl compounds
484	glycoside hydrolase family 26	951	0	P:GO:0005975; F:GO:0004553	P:carbohydrate metabolic process; F:hydrolase activity, hydrolyzing O-glycosyl compounds
485	hypothetical protein A0O28_0046460	1785	0
486	hypothetical protein THAR02_04828	573	4.16e-52
487	hypothetical protein TGAM01_10503	1089	8.22e-175
488	hypothetical protein CI102_10897	876	0
489	carbonate dehydratase	354	4.79e-48	F:GO:0008270; F:GO:0004089	F:zinc ion binding; F:carbonate dehydratase activity	Carbonate dehydratase
490	hypothetical protein A0O28_0054080	1500	0	P:GO:0006508; F:GO:0004185	P:proteolysis; F:serine-type carboxypeptidase activity
491	short chain dehydrogenase	705	1.62e-170
492	hypothetical protein CI102_10892	2463	0
493	glutathione S-transferase	762	0	F:GO:0016740	F:transferase activity
494	NADPH dehydrogenase	942	0	F:GO:0010181; F:GO:0016491; P:GO:0055114	F:FMN binding; F:oxidoreductase activity; P:oxidation-reduction process
495	cyclohexanone monooxygenase	1602	0	F:GO:0050661; F:GO:0050660; P:GO:0055114; F:GO:0004499	F:NADP binding; F:flavin adenine dinucleotide binding; P:oxidation-reduction process; F:N,N-dimethylaniline monooxygenase activity	Flavin-containing monooxygenase; Acting on paired donors, with incorporation or reduction of molecular oxygen. The oxygen incorporated need not be derived from O(2)
496	zinc binding dehydrogenase	1035	0	F:GO:0008270; F:GO:0016491; P:GO:0055114	F:zinc ion binding; F:oxidoreductase activity; P:oxidation-reduction process
497	Glycoside Hydrolase Family 115	2946	0
498	hypothetical protein CI102_12719	504	3.4e-109	F:GO:0008270; F:GO:0003824	F:zinc ion binding; F:catalytic activity
499	chaperone dnaJ 6	954	2.31e-145	C:GO:1990879; F:GO:0043047; P:GO:0016233; C:GO:0005730	C:CST complex; F:single-stranded telomeric DNA binding; P:telomere capping; C:nucleolus
500	like subfamily C member 9	771	1.4e-151	C:GO:1990879; F:GO:0043047; P:GO:0016233; C:GO:0005730	C:CST complex; F:single-stranded telomeric DNA binding; P:telomere capping; C:nucleolus
501	glycosyl hydrolase family 81	2055	0	F:GO:0052861	F:glucan endo-1,3-beta-glucanase activity, C-3 substituted reducing group	Endo-1,3(4)-beta-glucanase
502	Ca2+:H+ antiporter	1374	0	P:GO:0071805; F:GO:0015386; C:GO:0000329; C:GO:0016021; P:GO:0070588; C:GO:0005783; F:GO:0015369; P:GO:0006874	P:potassium ion transmembrane transport; F:potassium:proton antiporter activity; C:fungal-type vacuole membrane; C:integral component of membrane; P:calcium ion transmembrane transport; C:endoplasmic reticulum; F:calcium:proton antiporter activity; P:cellular calcium ion homeostasis
503	encoding a component of the SSU processome	2727	0	C:GO:0032040; P:GO:0000472; P:GO:0000480; P:GO:0000447; C:GO:0005730	C:small-subunit processome; P:endonucleolytic cleavage to generate mature 5'-end of SSU-rRNA from (SSU-rRNA, 5.8S rRNA, LSU-rRNA); P:endonucleolytic cleavage in 5'-ETS of tricistronic rRNA transcript (SSU-rRNA, 5.8S rRNA, LSU-rRNA); P:endonucleolytic cleavage in ITS1 to separate SSU-rRNA from 5.8S rRNA and LSU-rRNA from tricistronic rRNA transcript (SSU-rRNA, 5.8S rRNA, LSU-rRNA); C:nucleolus
504	cytochrome c oxidase assembly subunit 15	1404	0	F:GO:0016627; C:GO:0016021; P:GO:0006784; P:GO:0055114	F:oxidoreductase activity, acting on the CH-CH group of donors; C:integral component of membrane; P:heme a biosynthetic process; P:oxidation-reduction process
505	hypothetical protein CI102_5417	2076	0
506	hypothetical protein THAR02_11446	825	7.02e-157	C:GO:0005634	C:nucleus
507	hypothetical protein CI102_5413	1020	0
508	hypothetical protein A0O28_0053880	3243	0
509	acetyltransferase	2340	0	F:GO:0016746; P:GO:0008152; C:GO:0016021	F:transferase activity, transferring acyl groups; P:metabolic process; C:integral component of membrane
510	hypothetical protein CI102_5410	1668	0	F:GO:0008270	F:zinc ion binding
511	ubiquitin	918	0	C:GO:0005737	C:cytoplasm
512	hypothetical protein THAR02_08501	750	2.99e-160
513	Zn2Cys6 transcriptional regulator	2481	0
514	farnesyltransferase subunit beta	1305	0	C:GO:0005965; C:GO:0005634; P:GO:0018343; C:GO:0005829; F:GO:0004660; P:GO:0042127	C:protein farnesyltransferase complex; C:nucleus; P:protein farnesylation; C:cytosol; F:protein farnesyltransferase activity; P:regulation of cell proliferation	Protein farnesyltransferase
515	origin recognition complex subunit Orc5	582	4.38e-72	C:GO:0005656; F:GO:0003688; F:GO:0005524; P:GO:0006270; P:GO:0031938; C:GO:0031261; P:GO:0006267; C:GO:0005664; P:GO:0030466	C:nuclear pre-replicative complex; F:DNA replication origin binding; F:ATP binding; P:DNA replication initiation; P:regulation of chromatin silencing at telomere; C:DNA replication preinitiation complex; P:pre-replicative complex assembly involved in nuclear cell cycle DNA replication; C:nuclear origin of replication recognition complex; P:chromatin silencing at silent mating-type cassette
516	Phosphatidylinositol 3-kinase Vps34	2739	0	C:GO:0005628; P:GO:0032120; P:GO:0048015; P:GO:0036092; C:GO:0005829; P:GO:0046854; P:GO:0072665; P:GO:0075296; C:GO:0005774; P:GO:1902657; F:GO:0016303	C:prospore membrane; P:ascospore-type prospore membrane assembly; P:phosphatidylinositol-mediated signaling; P:phosphatidylinositol-3-phosphate biosynthetic process; C:cytosol; P:phosphatidylinositol phosphorylation; P:protein localization to vacuole; P:positive regulation of ascospore formation; C:vacuolar membrane; P:protein localization to prospore membrane; F:1-phosphatidylinositol-3-kinase a…	Phosphatidylinositol 3-kinase
517	GH13 1,4-alpha-glucan branching enzyme	3246	0	P:GO:0005975; F:GO:0016491; F:GO:0043169; P:GO:0055114; F:GO:0004553	P:carbohydrate metabolic process; F:oxidoreductase activity; F:cation binding; P:oxidation-reduction process; F:hydrolase activity, hydrolyzing O-glycosyl compounds
518	1,4-alpha-glucan branching	3558	0	P:GO:0005975; F:GO:0016491; F:GO:0043169; P:GO:0055114; F:GO:0004553	P:carbohydrate metabolic process; F:oxidoreductase activity; F:cation binding; P:oxidation-reduction process; F:hydrolase activity, hydrolyzing O-glycosyl compounds
519	hypothetical protein A0O28_0110650	1575	0	P:GO:0061188; F:GO:0008270; C:GO:0070210; C:GO:0005737; P:GO:0031939; F:GO:0035064; P:GO:0030174; P:GO:0061186; C:GO:0033698; C:GO:0032221; F:GO:0008134	P:negative regulation of chromatin silencing at rDNA; F:zinc ion binding; C:Rpd3L-Expanded complex; C:cytoplasm; P:negative regulation of chromatin silencing at telomere; F:methylated histone binding; P:regulation of DNA-dependent DNA replication initiation; P:negative regulation of chromatin silencing at silent mating-type cassette; C:Rpd3L complex; C:Rpd3S complex; F:transcription factor binding
520	hypothetical protein CI102_785	864	0	F:GO:0005525; P:GO:0032543; C:GO:0005743	F:GTP binding; P:mitochondrial translation; C:mitochondrial inner membrane
521	hypothetical protein CI102_786	570	2.87e-83
522	hypothetical protein CI102_787	1425	5.88e-90
523	hypothetical protein A0O28_0110680	2223	0
524	hypothetical protein CI102_789	2178	0
525	hypothetical protein THARTR1_10980	1869	0
526	Sly41 [Trichoderma guizhouense]	1386	0	F:GO:0089721; P:GO:1990536; C:GO:0016021; C:GO:0005794	F:phosphoenolpyruvate transmembrane transporter activity; P:phosphoenolpyruvate transmembrane import into Golgi lumen; C:integral component of membrane; C:Golgi apparatus
527	regulator of G- signaling	771	3.57e-156
528	hypothetical protein CI102_797	1584	0	P:GO:0000086; P:GO:0016926; F:GO:0016929; C:GO:0005730; C:GO:0005643	P:G2/M transition of mitotic cell cycle; P:protein desumoylation; F:SUMO-specific protease activity; C:nucleolus; C:nuclear pore
529	FAD binding domain-containing	1920	0	F:GO:0071949; F:GO:0016491; P:GO:0055114	F:FAD binding; F:oxidoreductase activity; P:oxidation-reduction process
530	histone deacetylase 6 10	2220	0	F:GO:0016787	F:hydrolase activity
531	brix domain-containing	903	0	F:GO:0008097; F:GO:0042134; C:GO:0005730; P:GO:0000027; C:GO:0030687	F:5S rRNA binding; F:rRNA primary transcript binding; C:nucleolus; P:ribosomal large subunit assembly; C:preribosome, large subunit precursor
532	secretion-related small GTPase	594	6.77e-140	F:GO:0005525; P:GO:0007264; C:GO:0005622	F:GTP binding; P:small GTPase mediated signal transduction; C:intracellular
533	hypothetical protein CI102_804	3711	0
534	Peroxisomal membrane anchor (Pex14p)	1041	0	C:GO:0005778; P:GO:0016560	C:peroxisomal membrane; P:protein import into peroxisome matrix, docking
535	hypothetical protein CI102_806	1308	7.45e-132
536	hypothetical protein THARTR1_10991	1767	0
537	surfactin synthetase subunit 3	5421	0	F:GO:0003824; P:GO:0008152; F:GO:0031177	F:catalytic activity; P:metabolic process; F:phosphopantetheine binding
538	AMP-dependent synthetase and ligase	1722	0	F:GO:0003824; P:GO:0008152	F:catalytic activity; P:metabolic process
539	hypothetical protein A0O28_0110840 [Trichoderma guizhouense]	1380	0
540	siderophore iron transporter	1767	0	P:GO:0055085; C:GO:0016021	P:transmembrane transport; C:integral component of membrane
541	pyridine nucleotide-disulfide oxidoreductase AMID	1554	0	F:GO:0016491; P:GO:0055114	F:oxidoreductase activity; P:oxidation-reduction process
542	MDR-type ABC transporter	2403	0	F:GO:0005524; F:GO:0042626; P:GO:0055085; C:GO:0016021	F:ATP binding; F:ATPase activity, coupled to transmembrane movement of substances; P:transmembrane transport; C:integral component of membrane	Adenosinetriphosphatase; Nucleoside-triphosphate phosphatase
543	hypothetical protein A0O28_0058480 [Trichoderma guizhouense]	1020	0
544	Vesicle coat complex Sfb3	3126	0	F:GO:0008270; P:GO:0006888; P:GO:0006886; C:GO:0030127	F:zinc ion binding; P:ER to Golgi vesicle-mediated transport; P:intracellular protein transport; C:COPII vesicle coat
545	---NA---	516
546	histone H1 5	663	1.79e-42	F:GO:0003677; P:GO:0031936; P:GO:0030261; C:GO:0000788; P:GO:0006334; P:GO:0045910	F:DNA binding; P:negative regulation of chromatin silencing; P:chromosome condensation; C:nuclear nucleosome; P:nucleosome assembly; P:negative regulation of DNA recombination
547	hypothetical protein CI102_8979	1584	0
548	Integral membrane Sys1	621	1.83e-141	C:GO:0005802; P:GO:0000042; P:GO:0016050; C:GO:0030173; C:GO:0005829; P:GO:0043001; P:GO:0006895	C:trans-Golgi network; P:protein targeting to Golgi; P:vesicle organization; C:integral component of Golgi membrane; C:cytosol; P:Golgi to plasma membrane protein transport; P:Golgi to endosome transport
549	hypothetical protein THAR02_05510	411	1.61e-57	F:GO:0004129; C:GO:0005739; P:GO:1902600	F:cytochrome-c oxidase activity; C:mitochondrion; P:hydrogen ion transmembrane transport	Cytochrome-c oxidase
550	hypothetical protein CI102_8982	615	2e-129
551	MRP-type ABC transporter	3663	0
552	GH43 Glycoside Hydrolase Family 43	1638	0
553	hypothetical protein CI102_8985	1602	0	F:GO:0016787	F:hydrolase activity
554	betaine aldehyde dehydrogenase	1494	0	P:GO:0055114; F:GO:0016620	P:oxidation-reduction process; F:oxidoreductase activity, acting on the aldehyde or oxo group of donors, NAD or NADP as acceptor
555	aldehyde dehydrogenase	1215	0	P:GO:0055114; F:GO:0016620	P:oxidation-reduction process; F:oxidoreductase activity, acting on the aldehyde or oxo group of donors, NAD or NADP as acceptor
556	short-chain dehydrogenase reductase	963	0
557	Zn2Cys6 transcriptional regulator	1452	0
558	amino acid permease	1668	0	C:GO:0016021; F:GO:0015171; P:GO:0003333	C:integral component of membrane; F:amino acid transmembrane transporter activity; P:amino acid transmembrane transport
559	GH92 alpha-1,2-mannosidase	2445	0	P:GO:0005975; F:GO:0003824; F:GO:0030246	P:carbohydrate metabolic process; F:catalytic activity; F:carbohydrate binding
560	ferric reductase	2208	0	F:GO:0016491; C:GO:0016021; P:GO:0055114	F:oxidoreductase activity; C:integral component of membrane; P:oxidation-reduction process
561	zinc carboxypeptidase	1314	0	F:GO:0008270; F:GO:0004181; P:GO:0006508	F:zinc ion binding; F:metallocarboxypeptidase activity; P:proteolysis	Acting on peptide bonds (peptidases)
562	Zinc carboxypeptidase	1269	0	F:GO:0008270; F:GO:0004181; P:GO:0006508	F:zinc ion binding; F:metallocarboxypeptidase activity; P:proteolysis	Acting on peptide bonds (peptidases)
563	GT glycosyltransferases not yet assigned to a 3 TMs	1269	0	P:GO:0005975; F:GO:0016758; C:GO:0016021	P:carbohydrate metabolic process; F:transferase activity, transferring hexosyl groups; C:integral component of membrane
564	integral membrane	1140	0	C:GO:0016021	C:integral component of membrane
565	dipeptidyl peptidase 5	1710	0
566	pyrimidine precursor biosynthesis enzyme THI11	1029	0	P:GO:0009228	P:thiamine biosynthetic process
567	Na K ATPase alpha 1 subunit	3300	0	F:GO:0005524; F:GO:0046872; C:GO:0016021; F:GO:0016787	F:ATP binding; F:metal ion binding; C:integral component of membrane; F:hydrolase activity
568	Inorganic phosphate transporter	1722	0	F:GO:0005315; P:GO:0055085; P:GO:0006817; C:GO:0016021	F:inorganic phosphate transmembrane transporter activity; P:transmembrane transport; P:phosphate ion transport; C:integral component of membrane
569	hypothetical protein CI102_4024	747	1.15e-175	C:GO:0016021	C:integral component of membrane
570	hypothetical protein CI102_4021	360	9.88e-21
571	hypothetical protein CI102_3197	543	1.22e-88	C:GO:0016021	C:integral component of membrane
572	AMP-dependent synthetase and acetoacetyl- synthase-like	2040	0	F:GO:0030729; P:GO:0006629	F:acetoacetate-CoA ligase activity; P:lipid metabolic process	Acetoacetate--CoA ligase
573	histone acetylase complex subunit Paf400	11595	0	P:GO:0016573; P:GO:0016310; F:GO:0016301; C:GO:0000123	P:histone acetylation; P:phosphorylation; F:kinase activity; C:histone acetyltransferase complex
574	hypothetical protein A0O28_0044810	498	3.59e-106
575	GH61 polysaccharide monooxygenase	1281	0
576	predicted protein	3615	0	C:GO:0016021	C:integral component of membrane
577	hypothetical protein CI102_3188	1485	0
578	hypothetical protein CI102_3186, partial	588	6e-73	C:GO:0016021	C:integral component of membrane
579	Glucan synthesis regulatory	1569	0	C:GO:0032153; P:GO:0070317; P:GO:0042546	C:cell division site; P:negative regulation of G0 to G1 transition; P:cell wall biogenesis
580	hypothetical protein A0O28_0044860	948	0	C:GO:0016020; C:GO:0016021	C:membrane; C:integral component of membrane
581	Glyoxalase bleomycin resistance dioxygenase	585	9.44e-144	F:GO:0051213; P:GO:0055114	F:dioxygenase activity; P:oxidation-reduction process
582	hypothetical protein CI102_5177	1287	0
583	2-nitropropane dioxygenase	1053	0	F:GO:0051213; F:GO:0018580; P:GO:0055114	F:dioxygenase activity; F:nitronate monooxygenase activity; P:oxidation-reduction process	Nitronate monooxygenase; Acting on single donors with incorporation of molecular oxygen (oxygenases). The oxygen incorporated need not be derived from O(2)
584	ATP-dependent RNA helicase HAS1	1758	0	C:GO:0005635; P:GO:0000463; F:GO:0005524; P:GO:0000462; F:GO:0003723; P:GO:1990417; C:GO:0005730; C:GO:0030687; F:GO:0004004	C:nuclear envelope; P:maturation of LSU-rRNA from tricistronic rRNA transcript (SSU-rRNA, 5.8S rRNA, LSU-rRNA); F:ATP binding; P:maturation of SSU-rRNA from tricistronic rRNA transcript (SSU-rRNA, 5.8S rRNA, LSU-rRNA); F:RNA binding; P:snoRNA release from pre-rRNA; C:nucleolus; C:preribosome, large subunit precursor; F:ATP-dependent RNA helicase activity	Adenosinetriphosphatase; Nucleoside-triphosphate phosphatase
585	NACHT and WD domain	2334	5.85e-119
586	NACHT and WD domain	2652	2.62e-145
587	hypothetical protein THARTR1_02897	1002	0	F:GO:0003824; P:GO:0009116	F:catalytic activity; P:nucleoside metabolic process
588	FAD binding domain-containing	1587	0	F:GO:0016614; F:GO:0050660; P:GO:0055114	F:oxidoreductase activity, acting on CH-OH group of donors; F:flavin adenine dinucleotide binding; P:oxidation-reduction process
589	hypothetical protein A0O28_0044950 [Trichoderma guizhouense]	351	1.17e-64	C:GO:0016021	C:integral component of membrane
590	NAD dependent epimerase dehydratase	789	0	C:GO:0016021	C:integral component of membrane
591	3-oxoacyl-(acyl-carrier- ) reductase	909	0
592	transcriptional activator xlnR	2622	0	C:GO:0005634; F:GO:0003677; F:GO:0008270; P:GO:0006351; C:GO:0016021	C:nucleus; F:DNA binding; F:zinc ion binding; P:transcription, DNA-templated; C:integral component of membrane
593	hypothetical protein CI102_5162	4650	0	F:GO:0005525; P:GO:0006614; C:GO:0048500; F:GO:0003924; F:GO:0008312	F:GTP binding; P:SRP-dependent cotranslational protein targeting to membrane; C:signal recognition particle; F:GTPase activity; F:7S RNA binding	Nucleoside-triphosphate phosphatase
594	phosphatidic acid phosphatase beta	1284	0	C:GO:0016021	C:integral component of membrane
595	Formyltetrahydrofolate hydrolase	864	0	P:GO:0006189; F:GO:0016597; F:GO:0016742; F:GO:0008864	P:'de novo' IMP biosynthetic process; F:amino acid binding; F:hydroxymethyl-, formyl- and related transferase activity; F:formyltetrahydrofolate deformylase activity	Formyltetrahydrofolate deformylase
596	hypothetical protein THAR02_06879	480	6.13e-109	C:GO:0016021	C:integral component of membrane
597	rab other	816	0	F:GO:0005525; F:GO:0003924; P:GO:0010973; P:GO:0031028; C:GO:0044732; P:GO:0034613	F:GTP binding; F:GTPase activity; P:positive regulation of barrier septum assembly; P:septation initiation signaling; C:mitotic spindle pole body; P:cellular protein localization	Nucleoside-triphosphate phosphatase
598	hypothetical protein CI102_5157	804	0	C:GO:0016021	C:integral component of membrane
599	hypothetical protein CI102_14710	489	5.48e-94	C:GO:0016021	C:integral component of membrane
600	GH55 exo-1,3-beta-glucanase	2403	0
601	hypothetical protein CI102_15171	1812	0
602	hypothetical protein A0O28_0040860 [Trichoderma guizhouense]	504	2.37e-121	C:GO:0016021	C:integral component of membrane
603	flavo monooxygenase	1326	0	F:GO:0071949; F:GO:0016491; P:GO:0055114	F:FAD binding; F:oxidoreductase activity; P:oxidation-reduction process
604	hypothetical protein CI102_13006	1026	0	F:GO:0050662; F:GO:0003824	F:coenzyme binding; F:catalytic activity
605	CE5 cutinase	747	0	P:GO:0008152; C:GO:0005576; F:GO:0050525	P:metabolic process; C:extracellular region; F:cutinase activity	Cutinase; Carboxylesterase
606	CFEM domain-containing	1011	0	C:GO:0016021	C:integral component of membrane
607	H3 K56 histone acetylation KAT11	1788	0	C:GO:0005634; P:GO:0030702; P:GO:0010526; P:GO:0043618; C:GO:0000775; F:GO:0032931; P:GO:0006303; P:GO:0097043; P:GO:0043007	C:nucleus; P:chromatin silencing at centromere; P:negative regulation of transposition, RNA-mediated; P:regulation of transcription from RNA polymerase II promoter in response to stress; C:chromosome, centromeric region; F:histone acetyltransferase activity (H3-K56 specific); P:double-strand break repair via nonhomologous end joining; P:histone H3-K56 acetylation; P:maintenance of rDNA	Histone acetyltransferase
608	RNAse III domain	774	0	P:GO:0090502; F:GO:0003723; F:GO:0004525; P:GO:0006396	P:RNA phosphodiester bond hydrolysis, endonucleolytic; F:RNA binding; F:ribonuclease III activity; P:RNA processing	Acting on ester bonds; Acting on ester bonds; Ribonuclease III
609	hypothetical protein CI102_4247	1128	0	C:GO:0016021	C:integral component of membrane
610	hypothetical protein CI102_4249	900	3.71e-180
611	hypothetical protein CI102_4250	4053	0	P:GO:0055085; C:GO:0016021; F:GO:0046873; P:GO:0030001	P:transmembrane transport; C:integral component of membrane; F:metal ion transmembrane transporter activity; P:metal ion transport
612	hypothetical protein THAR02_08058	2256	0
613	ribosomal L27 domain	804	3.14e-152	F:GO:0003735; C:GO:0005840; P:GO:0006412	F:structural constituent of ribosome; C:ribosome; P:translation
614	Long chronological lifespan 2	390	3.69e-57
615	hypothetical protein CI102_4254	798	2.92e-99	C:GO:0005634; F:GO:0004864; P:GO:0043086; C:GO:0005737; P:GO:0043085; P:GO:0007059; F:GO:0008047; P:GO:0043666; P:GO:0009966	C:nucleus; F:protein phosphatase inhibitor activity; P:negative regulation of catalytic activity; C:cytoplasm; P:positive regulation of catalytic activity; P:chromosome segregation; F:enzyme activator activity; P:regulation of phosphoprotein phosphatase activity; P:regulation of signal transduction
616	hypothetical protein CI102_4255	2016	0	C:GO:0005634; F:GO:0003677; F:GO:0008270; P:GO:0006351; F:GO:0000981; P:GO:0006357	C:nucleus; F:DNA binding; F:zinc ion binding; P:transcription, DNA-templated; F:RNA polymerase II transcription factor activity, sequence-specific DNA binding; P:regulation of transcription from RNA polymerase II promoter
617	UV-damage endonuclease	1782	0	C:GO:0005634; P:GO:0043504; P:GO:0006290; P:GO:1990731; C:GO:0005739; F:GO:0000404; P:GO:0006289; P:GO:0006298; F:GO:1990043	C:nucleus; P:mitochondrial DNA repair; P:pyrimidine dimer repair; P:UV-damage excision repair, DNA incision; C:mitochondrion; F:heteroduplex DNA loop binding; P:nucleotide-excision repair; P:mismatch repair; F:5' deoxyribonuclease (pyrimidine dimer) activity	Acting on ester bonds; Deoxyribonuclease (pyrimidine dimer)
618	hypothetical protein CI102_4258	1410	0
619	hypothetical protein CI102_4259	945	0
620	adaptor complex AP-1 medium subunit	1341	0	P:GO:0016192; C:GO:0030131; P:GO:0006886	P:vesicle-mediated transport; C:clathrin adaptor complex; P:intracellular protein transport
621	hypothetical protein CI102_4261	2010	0
622	hypothetical protein CI102_4262	687	1.68e-165
623	TATA box binding associated factor (TAF) [Trichoderma guizhouense]	1407	0	F:GO:0042802; F:GO:0003682; P:GO:0006413; C:GO:0000124; F:GO:0001102; P:GO:0051090; F:GO:0003743; F:GO:0032947; P:GO:0051123; C:GO:0005669; C:GO:0046695; F:GO:0046982; C:GO:0005829; P:GO:0016573	F:identical protein binding; F:chromatin binding; P:translational initiation; C:SAGA complex; F:RNA polymerase II activating transcription factor binding; P:regulation of sequence-specific DNA binding transcription factor activity; F:translation initiation factor activity; F:protein complex scaffold; P:RNA polymerase II transcriptional preinitiation complex assembly; C:transcription factor TFIID …
624	succinate dehydrogenase cytochrome b subunit	564	2.44e-134	F:GO:0016627; C:GO:0016021; P:GO:0055114	F:oxidoreductase activity, acting on the CH-CH group of donors; C:integral component of membrane; P:oxidation-reduction process
625	hypothetical protein CI102_4265	930	0
626	chitin synthase 4	3636	0	F:GO:0016758; C:GO:0016021	F:transferase activity, transferring hexosyl groups; C:integral component of membrane
627	serine threonine kinase	2991	0	C:GO:0000922; P:GO:0008104; P:GO:0000712; F:GO:0008047; F:GO:0004674; P:GO:0006468; C:GO:0005634; F:GO:0005524; P:GO:0070194; C:GO:0005935; P:GO:0043085; P:GO:0090306; P:GO:0010696	C:spindle pole; P:protein localization; P:resolution of meiotic recombination intermediates; F:enzyme activator activity; F:protein serine/threonine kinase activity; P:protein phosphorylation; C:nucleus; F:ATP binding; P:synaptonemal complex disassembly; C:cellular bud neck; P:positive regulation of catalytic activity; P:spindle assembly involved in meiosis; P:positive regulation of spindle pole …	Transferring phosphorus-containing groups
628	hypothetical protein THAR02_04666	657	2.25e-107
629	hypothetical protein CI102_10407, partial	405	6.97e-93
630	hypothetical protein CI102_15213	438	3.43e-102	C:GO:0016021	C:integral component of membrane
631	hypothetical protein CI102_8007	345	8.14e-81
632	round spore	912	0	P:GO:0035023; F:GO:0005089; P:GO:0043547	P:regulation of Rho protein signal transduction; F:Rho guanyl-nucleotide exchange factor activity; P:positive regulation of GTPase activity
633	round spore	1227	0	P:GO:0035023; F:GO:0005089; P:GO:0043547	P:regulation of Rho protein signal transduction; F:Rho guanyl-nucleotide exchange factor activity; P:positive regulation of GTPase activity
634	Ca2+ transporting sarcoplasmic endoplasmic reticulum	2997	0	F:GO:0005524; F:GO:0046872; C:GO:0016021; P:GO:0070588; F:GO:0005388	F:ATP binding; F:metal ion binding; C:integral component of membrane; P:calcium ion transmembrane transport; F:calcium-transporting ATPase activity	Adenosinetriphosphatase; Calcium-transporting ATPase; Nucleoside-triphosphate phosphatase
635	20S beta subunit	576	1.94e-139	F:GO:0061133; C:GO:0005634; P:GO:0043161; C:GO:0005829; F:GO:0004298; C:GO:0019774; P:GO:0010499; P:GO:0010950	F:endopeptidase activator activity; C:nucleus; P:proteasome-mediated ubiquitin-dependent protein catabolic process; C:cytosol; F:threonine-type endopeptidase activity; C:proteasome core complex, beta-subunit complex; P:proteasomal ubiquitin-independent protein catabolic process; P:positive regulation of endopeptidase activity	Acting on peptide bonds (peptidases)
636	hypothetical protein CI102_8012	1542	0
637	ribosomal L36	318	5.86e-59	F:GO:0003735; C:GO:0005840; P:GO:0006412	F:structural constituent of ribosome; C:ribosome; P:translation
638	hypothetical protein CI102_8014	534	1.2e-39
639	transketolase [Trichoderma guizhouense]	2058	0	C:GO:0005634; F:GO:0004802; F:GO:0046872; P:GO:0008152; C:GO:0005829	C:nucleus; F:transketolase activity; F:metal ion binding; P:metabolic process; C:cytosol	Transketolase
640	hypothetical protein CI102_8017	2832	0	F:GO:0042578	F:phosphoric ester hydrolase activity
641	hypothetical protein CI102_8019	2145	0
642	hypothetical protein CI102_8022	2691	0	F:GO:0008270; C:GO:0005794	F:zinc ion binding; C:Golgi apparatus
643	hypothetical protein A0O28_0051700	3747	0	P:GO:0046907; C:GO:0005622	P:intracellular transport; C:intracellular
644	tubulin gamma chain	1389	0	F:GO:0005525; C:GO:0005634; P:GO:1902408; P:GO:0051256; C:GO:0031021; F:GO:0003924; C:GO:0000923; P:GO:0007020; C:GO:0000930; P:GO:0031122; C:GO:0044732; C:GO:0005874	F:GTP binding; C:nucleus; P:mitotic cytokinesis, site selection; P:mitotic spindle midzone assembly; C:interphase microtubule organizing center; F:GTPase activity; C:equatorial microtubule organizing center; P:microtubule nucleation; C:gamma-tubulin complex; P:cytoplasmic microtubule organization; C:mitotic spindle pole body; C:microtubule	Nucleoside-triphosphate phosphatase
645	hypothetical protein CI102_10039	1047	0
646	hypothetical protein CI102_10040	495	2.7e-105
647	glutamate-cysteine ligase	2085	0	P:GO:0006750; F:GO:0004357	P:glutathione biosynthetic process; F:glutamate-cysteine ligase activity	Glutamate--cysteine ligase
648	hypothetical protein CI102_15030	1980	0	F:GO:0003700; F:GO:0008270; P:GO:0006355; F:GO:0043565	F:transcription factor activity, sequence-specific DNA binding; F:zinc ion binding; P:regulation of transcription, DNA-templated; F:sequence-specific DNA binding
649	hypothetical protein CI102_5520	1017	0
650	hypothetical protein CI102_5522	441	5.15e-100
651	hypothetical protein THAR02_02118	951	0	C:GO:0016021; P:GO:0006950	C:integral component of membrane; P:response to stress
652	C6 zinc finger	1830	0
653	hypothetical protein CI102_5526, partial	513	1.17e-93
654	cytochrome family 51 (sterol 14-demethylase)	2085	0	F:GO:0005506; F:GO:0016705; C:GO:0016021; F:GO:0008168; P:GO:0055114; F:GO:0004497; F:GO:0020037; P:GO:0032259	F:iron ion binding; F:oxidoreductase activity, acting on paired donors, with incorporation or reduction of molecular oxygen; C:integral component of membrane; F:methyltransferase activity; P:oxidation-reduction process; F:monooxygenase activity; F:heme binding; P:methylation
655	hypothetical protein CI102_5529	1056	0
656	hypothetical protein CI102_14047	1119	0
657	MSF permease	1374	0
658	Killer toxin subunits alpha beta	1908	0	F:GO:0004553; P:GO:0071704	F:hydrolase activity, hydrolyzing O-glycosyl compounds; P:organic substance metabolic process
659	hypothetical protein CI102_14044	810	1.89e-152
660	Zn2Cys6 transcription factor	1383	0	C:GO:0005634; F:GO:0003677; F:GO:0008270; P:GO:0006351; F:GO:0000981; P:GO:0006357	C:nucleus; F:DNA binding; F:zinc ion binding; P:transcription, DNA-templated; F:RNA polymerase II transcription factor activity, sequence-specific DNA binding; P:regulation of transcription from RNA polymerase II promoter
661	urea carboxylase	5202	0	F:GO:0005524; F:GO:0046872; F:GO:0004075	F:ATP binding; F:metal ion binding; F:biotin carboxylase activity	Biotin carboxylase
662	fungal specific transcription factor domain-containing	2433	0	C:GO:0005634; F:GO:0003677; F:GO:0008270; P:GO:0006351; F:GO:0000981; P:GO:0006357	C:nucleus; F:DNA binding; F:zinc ion binding; P:transcription, DNA-templated; F:RNA polymerase II transcription factor activity, sequence-specific DNA binding; P:regulation of transcription from RNA polymerase II promoter
663	hypothetical protein CI102_11014	2127	0
664	high-affinity glucose transporter [Trichoderma guizhouense]	1470	0	F:GO:0022891; P:GO:0055085; C:GO:0016021	F:substrate-specific transmembrane transporter activity; P:transmembrane transport; C:integral component of membrane
665	Glycoside hydrolase family 78 ,alfa-L-rhamnosidase	2673	0	F:GO:0003824	F:catalytic activity
666	glycosylhydrolase 3-3	2598	0	F:GO:0008422; P:GO:0030245; F:GO:0102483	F:beta-glucosidase activity; P:cellulose catabolic process; F:scopolin beta-glucosidase activity	Beta-glucosidase
667	hypothetical protein CI102_11010	924	1.92e-150	P:GO:0005975; C:GO:0005576; F:GO:0004553; F:GO:0030248	P:carbohydrate metabolic process; C:extracellular region; F:hydrolase activity, hydrolyzing O-glycosyl compounds; F:cellulose binding
668	glycosylhydrolase family 61-2	1047	5.37e-158	P:GO:0005975; C:GO:0005576; F:GO:0004553; F:GO:0030248	P:carbohydrate metabolic process; C:extracellular region; F:hydrolase activity, hydrolyzing O-glycosyl compounds; F:cellulose binding
669	glycoside hydrolase family 16	849	0	P:GO:0005975; F:GO:0004553	P:carbohydrate metabolic process; F:hydrolase activity, hydrolyzing O-glycosyl compounds
670	hypothetical protein OIDMADRAFT_35103	420	2.59e-60	F:GO:0016829	F:lyase activity
671	cytochrome P450 monooxygenase	1542	0	F:GO:0005506; F:GO:0016705; C:GO:0016021; P:GO:0055114; F:GO:0004497; F:GO:0020037	F:iron ion binding; F:oxidoreductase activity, acting on paired donors, with incorporation or reduction of molecular oxygen; C:integral component of membrane; P:oxidation-reduction process; F:monooxygenase activity; F:heme binding
672	methyltransferase trans-aconitate 2-methyltransferase	780	6.18e-175
673	MFS transporter cycloheximide resistance	1005	6.28e-113	C:GO:0016020	C:membrane
674	trichothecene 3-O-acetyltransferase	531	2.82e-100
675	hypothetical protein CI102_14577	438	2.87e-65	C:GO:0016021; F:GO:0005375; P:GO:0035434	C:integral component of membrane; F:copper ion transmembrane transporter activity; P:copper ion transmembrane transport
676	ferric-chelate reductase	1290	0
677	hypothetical protein CI102_13293	792	6.46e-139	C:GO:0016021	C:integral component of membrane
678	Ca2+-transporting ATPase	3369	0	F:GO:0005524; F:GO:0046872; C:GO:0016021; P:GO:0070588; F:GO:0005388	F:ATP binding; F:metal ion binding; C:integral component of membrane; P:calcium ion transmembrane transport; F:calcium-transporting ATPase activity	Adenosinetriphosphatase; Calcium-transporting ATPase; Nucleoside-triphosphate phosphatase
679	hypothetical protein CI102_13296	723	1.63e-180
680	hypothetical protein CI102_13297	321	4.01e-53	C:GO:0016021	C:integral component of membrane
681	glycosylhydrolase 11-2	882	0	P:GO:0045493; F:GO:0031176; C:GO:0005576; F:GO:0030248	P:xylan catabolic process; F:endo-1,4-beta-xylanase activity; C:extracellular region; F:cellulose binding	Endo-1,4-beta-xylanase
682	#NAME?	492	1.29e-104
683	major facilitator superfamily transporter	1329	0	P:GO:0055085; C:GO:0016021	P:transmembrane transport; C:integral component of membrane
684	Cytochrome P450 monooxygenase	1506	0
685	D-isomer specific 2-hydroxyacid NAD binding domain-containing	1059	0
686	Fungal specific transcription factor domain-containing	2343	0	F:GO:0005488	F:binding
687	glutathione S-transferase	702	2.08e-169
688	hypothetical protein CI102_5567	459	7.35e-111
689	hypothetical protein CI102_5566	1116	0
690	hypothetical protein CI102_5564	426	7.13e-23	F:GO:0046872; C:GO:0016020; C:GO:0016021; F:GO:0020037	F:metal ion binding; C:membrane; C:integral component of membrane; F:heme binding
691	Vacuolar carboxypeptidase Cps1	1746	0	F:GO:0004181; P:GO:0006508	F:metallocarboxypeptidase activity; P:proteolysis	Acting on peptide bonds (peptidases)
692	alpha-L-arabinofuranosidase B	2388	0	P:GO:0046373; F:GO:0046556; P:GO:0031221	P:L-arabinose metabolic process; F:alpha-L-arabinofuranosidase activity; P:arabinan metabolic process	Non-reducing end alpha-L-arabinofuranosidase
693	short chain dehydrognease reductase	798	3.04e-169	F:GO:0016491; P:GO:0055114	F:oxidoreductase activity; P:oxidation-reduction process
694	hypothetical protein CI102_5558	1773	0	F:GO:0016491; P:GO:0055114	F:oxidoreductase activity; P:oxidation-reduction process
695	cytochrome P450 monooxygenase	1791	0	F:GO:0005506; F:GO:0016705; C:GO:0016021; P:GO:0055114; F:GO:0004497; F:GO:0020037	F:iron ion binding; F:oxidoreductase activity, acting on paired donors, with incorporation or reduction of molecular oxygen; C:integral component of membrane; P:oxidation-reduction process; F:monooxygenase activity; F:heme binding
696	hypothetical protein A0O28_0079340	3630	0
697	3-beta hydroxysteroid dehydrogenase isomerase	1038	0	F:GO:0050662; F:GO:0003824	F:coenzyme binding; F:catalytic activity
698	DNA polymerase alpha subunit B	612	1.43e-133
699	cytochrome P450	915	0	F:GO:0005506; F:GO:0016705; P:GO:0055114; F:GO:0020037	F:iron ion binding; F:oxidoreductase activity, acting on paired donors, with incorporation or reduction of molecular oxygen; P:oxidation-reduction process; F:heme binding
700	hypothetical protein CI102_12029	363	2.98e-49
701	---NA---	363
702	Vacuolar assembly sorting VPS9	2193	0
703	hypothetical protein THAR02_10679	3339	0
704	hypothetical protein CI102_10967	1743	0
705	hypothetical protein CI102_10966, partial	903	3.3e-175
706	mitochondrial phosphate carrier	933	0	C:GO:0016021; P:GO:0006810	C:integral component of membrane; P:transport
707	---NA---	399
708	hypothetical protein CI102_10962, partial	1611	0
709	beta-lactamase domain	1908	0	F:GO:0004065; P:GO:0018909; F:GO:0018741; F:GO:0046983	F:arylsulfatase activity; P:dodecyl sulfate metabolic process; F:alkyl sulfatase activity; F:protein dimerization activity	Arylsulfatase
710	hypothetical protein CI102_10960	324	3.47e-64
711	---NA---	480
712	hypothetical protein CI102_10958, partial	525	6.07e-100
713	hypothetical protein A0O28_0095130	996	2.26e-154
714	triacylglycerol lipase	1713	0	F:GO:0016787	F:hydrolase activity
715	hypothetical protein CI102_6578	1431	0
716	ARP2 3 21 kDa p21-Arc subunit	579	1.52e-138
717	eukaryotic initiation factor gamma subunit	1710	0	C:GO:0005634; C:GO:0031515; F:GO:0016429; P:GO:0030488	C:nucleus; C:tRNA (m1A) methyltransferase complex; F:tRNA (adenine-N1-)-methyltransferase activity; P:tRNA methylation
718	---NA---	408
719	MFS permease (fucose permease)	1395	0	P:GO:0055085; C:GO:0016021	P:transmembrane transport; C:integral component of membrane
720	hypothetical protein CI102_6582	2229	0	C:GO:0005623; P:GO:0000055; P:GO:0042273; P:GO:0030036	C:cell; P:ribosomal large subunit export from nucleus; P:ribosomal large subunit biogenesis; P:actin cytoskeleton organization
721	fatty acid desaturase	1749	0	F:GO:0016491; P:GO:0006629; C:GO:0016021; P:GO:0055114	F:oxidoreductase activity; P:lipid metabolic process; C:integral component of membrane; P:oxidation-reduction process
722	hypothetical protein CI102_3566	846	0
723	hypothetical protein CI102_3567	1488	0
724	integral membrane	750	1.59e-154	C:GO:0016021	C:integral component of membrane
725	Carbon-nitrogen hydrolase	942	0	F:GO:0016810; P:GO:0006807	F:hydrolase activity, acting on carbon-nitrogen (but not peptide) bonds; P:nitrogen compound metabolic process
726	hypothetical protein A0O28_0064790	3441	0
727	hypothetical protein CI102_12878	480	3.14e-49	C:GO:0005759; P:GO:0034553	C:mitochondrial matrix; P:mitochondrial respiratory chain complex II assembly
728	hypothetical protein CI102_12877	1989	0	C:GO:0005634; F:GO:0003677; F:GO:0008270; P:GO:0006351; F:GO:0000981; P:GO:0006357	C:nucleus; F:DNA binding; F:zinc ion binding; P:transcription, DNA-templated; F:RNA polymerase II transcription factor activity, sequence-specific DNA binding; P:regulation of transcription from RNA polymerase II promoter
729	hypothetical protein CI102_12876	312	4.37e-69
730	aromatic amino acid aminotransferase	1662	0	F:GO:0030170; F:GO:0008483; P:GO:0009058	F:pyridoxal phosphate binding; F:transaminase activity; P:biosynthetic process
731	hypothetical protein CI102_8568	3741	0
732	hypothetical protein THAR02_02592	381	5.91e-80	F:GO:0004061; P:GO:0019441	F:arylformamidase activity; P:tryptophan catabolic process to kynurenine	Arylformamidase
733	hypothetical protein TRIVIDRAFT_194247	1656	1.08e-145	C:GO:0005634; F:GO:0003677; F:GO:0008270; P:GO:0006351; F:GO:0000981; P:GO:0006357	C:nucleus; F:DNA binding; F:zinc ion binding; P:transcription, DNA-templated; F:RNA polymerase II transcription factor activity, sequence-specific DNA binding; P:regulation of transcription from RNA polymerase II promoter
734	aldehyde dehydrogenase	1476	0	P:GO:0055114; F:GO:0016620	P:oxidation-reduction process; F:oxidoreductase activity, acting on the aldehyde or oxo group of donors, NAD or NADP as acceptor
735	DUF1446 domain	2796	0
736	Zn2Cys6 transcription factor	3921	0	C:GO:0005634; F:GO:0003677; F:GO:0008270; P:GO:0055085; P:GO:0006351; C:GO:0016021; F:GO:0000981; P:GO:0006357	C:nucleus; F:DNA binding; F:zinc ion binding; P:transmembrane transport; P:transcription, DNA-templated; C:integral component of membrane; F:RNA polymerase II transcription factor activity, sequence-specific DNA binding; P:regulation of transcription from RNA polymerase II promoter
737	hypothetical protein CI102_8577	702	4.71e-174	C:GO:0005576; F:GO:0005179	C:extracellular region; F:hormone activity
738	hypothetical protein A0O28_0064920	408	4.87e-42
739	S1 P1 nuclease	1035	0	F:GO:0003676; P:GO:0006308; P:GO:0090305; F:GO:0004519	F:nucleic acid binding; P:DNA catabolic process; P:nucleic acid phosphodiester bond hydrolysis; F:endonuclease activity
740	hypothetical protein CI102_8580	804	0
741	GH18 endo-N-acetyl-beta-D-glucosaminidase Endo	1074	0	P:GO:0005975	P:carbohydrate metabolic process
742	hypothetical protein CI102_5532, partial	495	1.87e-53
743	hypothetical protein CI102_5534	816	0
744	Glutamine synthetase	1086	0	F:GO:0005524; P:GO:0006542; F:GO:0004356	F:ATP binding; P:glutamine biosynthetic process; F:glutamate-ammonia ligase activity	Glutamate--ammonia ligase
745	hypothetical protein CI102_5537	885	0
746	maleylacetoacetate isomerase	861	0	F:GO:0016853	F:isomerase activity
747	hypothetical protein CI102_5541	1134	0
748	MSF transporter [Trichoderma guizhouense]	1557	0	P:GO:0055085; F:GO:0022857; C:GO:0016021	P:transmembrane transport; F:transmembrane transporter activity; C:integral component of membrane
749	Microcystin LR degradation	1401	0
750	short chain dehydrogenase reductase	501	1.1e-111
751	Zn2Cys6 transcriptional regulator	1686	0	C:GO:0005634; F:GO:0003677; F:GO:0008270; P:GO:0006351; F:GO:0000981; P:GO:0006357	C:nucleus; F:DNA binding; F:zinc ion binding; P:transcription, DNA-templated; F:RNA polymerase II transcription factor activity, sequence-specific DNA binding; P:regulation of transcription from RNA polymerase II promoter
752	hypothetical protein CI102_5547	918	0
753	#NAME?	996	0
754	cytochrome P450 [Trichoderma guizhouense]	1542	0	F:GO:0005506; F:GO:0016705; C:GO:0016021; P:GO:0055114; F:GO:0004497; F:GO:0020037	F:iron ion binding; F:oxidoreductase activity, acting on paired donors, with incorporation or reduction of molecular oxygen; C:integral component of membrane; P:oxidation-reduction process; F:monooxygenase activity; F:heme binding
755	hypothetical protein CI102_5551, partial	951	1.57e-167
756	Adenosylmethionine--amino--oxononanoate aminotransferase	2340	0	F:GO:0030170; F:GO:0008483	F:pyridoxal phosphate binding; F:transaminase activity
757	60S ribosomal L19	3189	0	C:GO:0016021; C:GO:0005840	C:integral component of membrane; C:ribosome
758	hypothetical protein CI102_46	810	0	F:GO:0019825; F:GO:0020037	F:oxygen binding; F:heme binding
759	hypothetical protein CI102_45	1809	0	P:GO:0005975; F:GO:0004563	P:carbohydrate metabolic process; F:beta-N-acetylhexosaminidase activity	Beta-N-acetylhexosaminidase
760	aspartic endopeptidase	1119	0	F:GO:0004190; P:GO:0006508	F:aspartic-type endopeptidase activity; P:proteolysis	Acting on peptide bonds (peptidases)
761	GH3 beta-N-acetylglucosaminidase	1602	0
762	hypothetical protein CI102_42	1242	0	F:GO:0071949; F:GO:0016491; P:GO:0055114	F:FAD binding; F:oxidoreductase activity; P:oxidation-reduction process
763	trans-aconitate methyltransferase	819	0	F:GO:0030798; P:GO:0032259	F:trans-aconitate 2-methyltransferase activity; P:methylation	Trans-aconitate 2-methyltransferase
764	MFS permease	1263	0	P:GO:0055085; C:GO:0016021	P:transmembrane transport; C:integral component of membrane
765	peptide transporter MTD1	1140	0	F:GO:0051213; P:GO:0055114	F:dioxygenase activity; P:oxidation-reduction process
766	hypothetical protein CI102_38	1026	0
767	cysteine synthase	951	0
768	hypothetical protein CI102_36	1707	0	P:GO:0055085; C:GO:0016021	P:transmembrane transport; C:integral component of membrane
769	hypothetical protein CI102_35	6162	0	F:GO:0016788; F:GO:0031177; P:GO:0009058; F:GO:0016740	F:hydrolase activity, acting on ester bonds; F:phosphopantetheine binding; P:biosynthetic process; F:transferase activity
770	hypothetical protein THAR02_01495	399	2.05e-91
771	Multicopper oxidase	1848	0	F:GO:0005507; F:GO:0016491; P:GO:0055114	F:copper ion binding; F:oxidoreductase activity; P:oxidation-reduction process
772	GH75 chitosanase	705	1.06e-169	F:GO:0016977; P:GO:0000272; C:GO:0005576	F:chitosanase activity; P:polysaccharide catabolic process; C:extracellular region	Chitosanase
773	GMC methanol oxidase	1854	0	F:GO:0016614; F:GO:0050660; P:GO:0055114	F:oxidoreductase activity, acting on CH-OH group of donors; F:flavin adenine dinucleotide binding; P:oxidation-reduction process
774	siderophore transporter	1791	0	P:GO:0055085; C:GO:0016021	P:transmembrane transport; C:integral component of membrane
775	hypothetical protein CI102_26	3354	0
776	hypothetical protein CI102_25	1248	0
777	sugar porter family MFS transporter	1617	0	F:GO:0022891; P:GO:0055085; C:GO:0016021	F:substrate-specific transmembrane transporter activity; P:transmembrane transport; C:integral component of membrane
778	hypothetical protein CI102_22	1395	0	F:GO:0030170; F:GO:0008483	F:pyridoxal phosphate binding; F:transaminase activity
779	trehalose-6-phosphate hydrolase	1689	0	P:GO:0005975; F:GO:0016787	P:carbohydrate metabolic process; F:hydrolase activity
780	hypothetical protein CI102_20	537	1.69e-135
781	NACHT domain	6492	0
782	hypothetical protein THAR02_01482	2766	0	C:GO:0016021	C:integral component of membrane
783	transmembrane amino acid transporter	1776	0	C:GO:0016021	C:integral component of membrane
784	hypothetical protein CI102_13	1347	0	F:GO:0016491; P:GO:0055114	F:oxidoreductase activity; P:oxidation-reduction process
785	L-amino acid oxidase	1314	7.76e-131	F:GO:0016491; P:GO:0055114	F:oxidoreductase activity; P:oxidation-reduction process
786	hypothetical protein CI102_948	1167	0
787	SAGA-associated factor 29	1077	0	P:GO:0034629; F:GO:0035064; P:GO:0044154; C:GO:0005671; P:GO:0043970; C:GO:0005829; P:GO:0006366; P:GO:0043971; P:GO:0045944; P:GO:0070868; C:GO:0000124; F:GO:0001135	P:cellular protein complex localization; F:methylated histone binding; P:histone H3-K14 acetylation; C:Ada2/Gcn5/Ada3 transcription activator complex; P:histone H3-K9 acetylation; C:cytosol; P:transcription from RNA polymerase II promoter; P:histone H3-K18 acetylation; P:positive regulation of transcription from RNA polymerase II promoter; P:heterochromatin organization involved in chromatin sile…
788	hypothetical protein CI102_951	957	0
789	glycosylhydrolase 11-2	666	2.33e-140	P:GO:0045493; F:GO:0031176; C:GO:0005576	P:xylan catabolic process; F:endo-1,4-beta-xylanase activity; C:extracellular region	Endo-1,4-beta-xylanase
790	hypothetical protein CI102_953, partial	2109	0
791	metal-dependent amidase aminoacylase carboxypeptidase	1077	0	F:GO:0004180; P:GO:0006508	F:carboxypeptidase activity; P:proteolysis
792	phosphoglycerate mutase	1290	0
793	ethanolamine-phosphate cytidylyltransferase	1374	0	C:GO:0005634; F:GO:0016779; C:GO:0005829; P:GO:0009058	C:nucleus; F:nucleotidyltransferase activity; C:cytosol; P:biosynthetic process
794	branched-chain amino acid aminotransferase	1236	0	F:GO:0052654; F:GO:0052655; P:GO:0009082; F:GO:0052656	F:L-leucine transaminase activity; F:L-valine transaminase activity; P:branched-chain amino acid biosynthetic process; F:L-isoleucine transaminase activity	Branched-chain-amino-acid transaminase
795	hypothetical protein CI102_961	1269	7.61e-154	F:GO:0003824	F:catalytic activity
796	monothiol glutaredoxin-5	492	1.38e-85	F:GO:0015038; F:GO:0015035; C:GO:0005759; F:GO:0009055; P:GO:0006970; P:GO:0034599; P:GO:0045454; P:GO:0055114	F:glutathione disulfide oxidoreductase activity; F:protein disulfide oxidoreductase activity; C:mitochondrial matrix; F:electron carrier activity; P:response to osmotic stress; P:cellular response to oxidative stress; P:cell redox homeostasis; P:oxidation-reduction process
797	hypothetical protein CI102_963	1821	0
798	D-aspartate oxidase	1104	0	F:GO:0071949; P:GO:0055114; F:GO:0003884; P:GO:0046416	F:FAD binding; P:oxidation-reduction process; F:D-amino-acid oxidase activity; P:D-amino acid metabolic process	D-amino-acid oxidase
799	cyclopropane-fatty-acyl-phospholipid synthase	1293	0	P:GO:0008610	P:lipid biosynthetic process
800	amidohydrolase family	1665	0	F:GO:0016810	F:hydrolase activity, acting on carbon-nitrogen (but not peptide) bonds
801	alpha beta hydrolase	1050	0	F:GO:0016787	F:hydrolase activity
802	integral membrane	1323	0	C:GO:0016021	C:integral component of membrane
803	hypothetical protein CI102_969	819	0
804	hypothetical protein CI102_972	654	8.35e-141	F:GO:0003824; P:GO:0009116	F:catalytic activity; P:nucleoside metabolic process
805	short-chain dehydrogenase reductase family	984	0
806	hypothetical protein A0O28_0021780	2034	0
807	fungal specific transcription factor	909	0	C:GO:0005634; F:GO:0003677; F:GO:0008270; P:GO:0006351	C:nucleus; F:DNA binding; F:zinc ion binding; P:transcription, DNA-templated
808	hypothetical protein CI102_980	927	0
809	hypothetical protein A0O28_0021810	834	0
810	hypothetical protein THARTR1_02548	1227	0	P:GO:0005975; F:GO:0052692	P:carbohydrate metabolic process; F:raffinose alpha-galactosidase activity	Alpha-galactosidase
811	hypothetical protein A0O28_0021840	1326	0
812	GPI secreted	1221	0
813	catalase peroxidase HPI	2286	0	P:GO:0006979; F:GO:0046872; F:GO:0004096; P:GO:0098869; P:GO:0055114; F:GO:0020037; P:GO:0042744	P:response to oxidative stress; F:metal ion binding; F:catalase activity; P:cellular oxidant detoxification; P:oxidation-reduction process; F:heme binding; P:hydrogen peroxide catabolic process	Peroxidase; Catalase
814	hypothetical protein THARTR1_02552	627	4.77e-144
815	epoxidase subunit A	765	6.66e-165
816	hypothetical protein A0O28_0027500	1701	0
817	hypothetical protein CI102_4690	1818	0	F:GO:0004458; F:GO:0050660; P:GO:0044262; P:GO:0009060; C:GO:0005743	F:D-lactate dehydrogenase (cytochrome) activity; F:flavin adenine dinucleotide binding; P:cellular carbohydrate metabolic process; P:aerobic respiration; C:mitochondrial inner membrane	D-lactate dehydrogenase (cytochrome)
818	hypothetical protein CI102_4689	1536	0
819	hypothetical protein CI102_4688	870	0
820	DNA repair RAD50	1860	0	P:GO:0055085; C:GO:0016021	P:transmembrane transport; C:integral component of membrane
821	kinesin family member 11	3522	0	F:GO:0005524; F:GO:0003777; P:GO:0007018; F:GO:0008017	F:ATP binding; F:microtubule motor activity; P:microtubule-based movement; F:microtubule binding	Nucleoside-triphosphate phosphatase
822	DNA repair RAD50	3927	0	F:GO:0016887; P:GO:0007131; P:GO:1990426; P:GO:0000724; P:GO:0000723; P:GO:0000734; C:GO:0030870; P:GO:0031573; P:GO:0006303; P:GO:0042138	F:ATPase activity; P:reciprocal meiotic recombination; P:mitotic recombination-dependent replication fork processing; P:double-strand break repair via homologous recombination; P:telomere maintenance; P:gene conversion at mating-type locus, DNA repair synthesis; C:Mre11 complex; P:intra-S DNA damage checkpoint; P:double-strand break repair via nonhomologous end joining; P:meiotic DNA double-stran…	Adenosinetriphosphatase; Nucleoside-triphosphate phosphatase
823	cutinase palindrome-binding	1431	0	F:GO:0003700; F:GO:0008270; P:GO:0006355; F:GO:0043565	F:transcription factor activity, sequence-specific DNA binding; F:zinc ion binding; P:regulation of transcription, DNA-templated; F:sequence-specific DNA binding
824	hypothetical protein CI102_4683	1779	0	F:GO:0016884	F:carbon-nitrogen ligase activity, with glutamine as amido-N-donor
825	hypothetical protein THAR02_03673	645	3.7e-98
826	hypothetical protein CI102_4680	1332	0	C:GO:0016021	C:integral component of membrane
827	regulator of gluconeogenesis	1320	0	F:GO:0008270	F:zinc ion binding
828	Sin3 complex subunit Stb2	2655	0
829	adenine phosphoribosyltransferase	642	1.9e-125	P:GO:0044209; F:GO:0003999; C:GO:0005829; P:GO:0006168	P:AMP salvage; F:adenine phosphoribosyltransferase activity; C:cytosol; P:adenine salvage	Adenine phosphoribosyltransferase
830	GH47 alpha-mannosidase	3189	0
831	hypothetical protein CI102_6059	459	1.44e-91
832	hypothetical protein CI102_6061	1686	0
833	hypothetical protein THARTR1_01701	2133	0	C:GO:0005634; F:GO:0008270; F:GO:0000981; P:GO:0006357	C:nucleus; F:zinc ion binding; F:RNA polymerase II transcription factor activity, sequence-specific DNA binding; P:regulation of transcription from RNA polymerase II promoter
834	AGC AKT kinase	1920	0	F:GO:0005524; F:GO:0004672; P:GO:0006468	F:ATP binding; F:protein kinase activity; P:protein phosphorylation
835	AGC AKT kinase	399	4.23e-94	F:GO:0005524; F:GO:0004672; P:GO:0006468	F:ATP binding; F:protein kinase activity; P:protein phosphorylation
836	related to ankyrin 3	2850	0
837	hypothetical protein CI102_3773	1803	0
838	gentisate 1,2-dioxygenase	975	0	F:GO:0051213; P:GO:0055114	F:dioxygenase activity; P:oxidation-reduction process
839	NAD-dependent aldehyde dehydrogenase	1479	0	P:GO:0055114; F:GO:0016620	P:oxidation-reduction process; F:oxidoreductase activity, acting on the aldehyde or oxo group of donors, NAD or NADP as acceptor
840	hypothetical protein CI102_3776	975	0
841	fumarylacetoacetate hydrolase	858	0	P:GO:0008152; F:GO:0016787	P:metabolic process; F:hydrolase activity
842	hypothetical protein CI102_3781	717	4.66e-122	P:GO:0005975; C:GO:0005576; F:GO:0004553; F:GO:0030248	P:carbohydrate metabolic process; C:extracellular region; F:hydrolase activity, hydrolyzing O-glycosyl compounds; F:cellulose binding
843	hypothetical protein CI102_3782	1827	0
844	fungal specific transcription factor domain-containing	1350	0	C:GO:0005634; F:GO:0003677; F:GO:0008270; P:GO:0006351; F:GO:0000981; P:GO:0006357	C:nucleus; F:DNA binding; F:zinc ion binding; P:transcription, DNA-templated; F:RNA polymerase II transcription factor activity, sequence-specific DNA binding; P:regulation of transcription from RNA polymerase II promoter
845	glutathione S-transferase	654	5.02e-161
846	hypothetical protein CI102_3785	699	1.29e-151
847	hypothetical protein CI102_3787	858	0
848	hypothetical protein CI102_14446	705	2.28e-114	F:GO:0003824; P:GO:0009116	F:catalytic activity; P:nucleoside metabolic process
849	hypothetical protein CI102_14447	312	5.88e-70
850	guanine nucleotide exchange syt1	471	5.03e-113	F:GO:0005086; P:GO:0032012; P:GO:0043547	F:ARF guanyl-nucleotide exchange factor activity; P:regulation of ARF protein signal transduction; P:positive regulation of GTPase activity
851	hypothetical protein CI102_9250	1551	0	F:GO:0005506; F:GO:0016705; P:GO:0055114; F:GO:0004497; F:GO:0020037	F:iron ion binding; F:oxidoreductase activity, acting on paired donors, with incorporation or reduction of molecular oxygen; P:oxidation-reduction process; F:monooxygenase activity; F:heme binding
852	hypothetical protein CI102_9251	864	0
853	lovastatin nonaketide synthase	7932	0	F:GO:0016491; P:GO:0055114; F:GO:0031177; F:GO:0016740	F:oxidoreductase activity; P:oxidation-reduction process; F:phosphopantetheine binding; F:transferase activity
854	Cytochrome P450 family	1458	0	F:GO:0005506; F:GO:0016705; C:GO:0016021; P:GO:0055114; F:GO:0004497; F:GO:0020037	F:iron ion binding; F:oxidoreductase activity, acting on paired donors, with incorporation or reduction of molecular oxygen; C:integral component of membrane; P:oxidation-reduction process; F:monooxygenase activity; F:heme binding
855	hypothetical protein CI102_9254	870	0
856	hypothetical protein CI102_9256	1068	0
857	alpha amylase	1761	0	P:GO:0005975; F:GO:0003824	P:carbohydrate metabolic process; F:catalytic activity
858	hypothetical protein TRIVIDRAFT_217760	417	2.72e-41
859	CFEM domain-containing	858	9.19e-153
860	hypothetical protein CI102_9260	1176	0
861	hypothetical protein CI102_4860	1476	0	F:GO:0022891; P:GO:0055085; C:GO:0016021	F:substrate-specific transmembrane transporter activity; P:transmembrane transport; C:integral component of membrane
862	Zn2Cys6 transcriptional regulator	1707	0	C:GO:0005634; F:GO:0008270; F:GO:0000981; P:GO:0006357	C:nucleus; F:zinc ion binding; F:RNA polymerase II transcription factor activity, sequence-specific DNA binding; P:regulation of transcription from RNA polymerase II promoter
863	histidine kinase class M27Mp	3855	0	F:GO:0000155; P:GO:0000160; P:GO:0023014; C:GO:0005622	F:phosphorelay sensor kinase activity; P:phosphorelay signal transduction system; P:signal transduction by protein phosphorylation; C:intracellular	Histidine kinase
864	hypothetical protein CI102_14389	1392	0	F:GO:0004556; P:GO:0005975; F:GO:0043169	F:alpha-amylase activity; P:carbohydrate metabolic process; F:cation binding	Alpha-amylase
865	tyrosine phosphatase	783	0	F:GO:0004725; P:GO:0035335	F:protein tyrosine phosphatase activity; P:peptidyl-tyrosine dephosphorylation	Protein-serine/threonine phosphatase; Protein-tyrosine-phosphatase; 4-nitrophenylphosphatase
866	hypothetical protein CI102_14391	969	0
867	response regulator receiver domain-containing	3516	0	F:GO:0042803; C:GO:0032153; P:GO:0031098; P:GO:2000251; F:GO:0030295; P:GO:0007234; F:GO:0000156; P:GO:0000167; P:GO:0000165; P:GO:0031954; C:GO:0005737; C:GO:1990315; P:GO:0032872; F:GO:0004707; F:GO:0031435; P:GO:0010971	F:protein homodimerization activity; C:cell division site; P:stress-activated protein kinase signaling cascade; P:positive regulation of actin cytoskeleton reorganization; F:protein kinase activator activity; P:osmosensory signaling via phosphorelay pathway; F:phosphorelay response regulator activity; P:activation of MAPKKK activity involved in osmosensory signaling pathway; P:MAPK cascade; P:pos…	Transferring phosphorus-containing groups; Mitogen-activated protein kinase
868	hypothetical protein CI102_4907	678	2.05e-151
869	dipeptidyl peptidase 5	1581	0	F:GO:0016787	F:hydrolase activity
870	hypothetical protein CI102_4902	462	6.68e-92
871	Zinc-binding oxidoreductase	1038	0	F:GO:0008270; F:GO:0016491; P:GO:0055114	F:zinc ion binding; F:oxidoreductase activity; P:oxidation-reduction process
872	cholesterol oxidase	3951	0	F:GO:0016614; F:GO:0050660; P:GO:0055114	F:oxidoreductase activity, acting on CH-OH group of donors; F:flavin adenine dinucleotide binding; P:oxidation-reduction process
873	NADH-ubiquinone oxidoreductase 21 kDa subunit	579	3.34e-102	C:GO:0016021	C:integral component of membrane
874	replication fork protection component Swi3	954	9.5e-154	C:GO:0005634; F:GO:0003677; P:GO:0048478; C:GO:0005739; P:GO:0006974; P:GO:0007049; P:GO:0007534; P:GO:0071515	C:nucleus; F:DNA binding; P:replication fork protection; C:mitochondrion; P:cellular response to DNA damage stimulus; P:cell cycle; P:gene conversion at mating-type locus; P:genetic imprinting at mating-type locus
875	basic region leucine zipper	1212	0	C:GO:0005634; P:GO:0006366; F:GO:0043565; P:GO:0006990; F:GO:0000981; P:GO:0010674	C:nucleus; P:transcription from RNA polymerase II promoter; F:sequence-specific DNA binding; P:positive regulation of transcription from RNA polymerase II promoter involved in unfolded protein response; F:RNA polymerase II transcription factor activity, sequence-specific DNA binding; P:negative regulation of transcription from RNA polymerase II promoter involved in meiotic cell cycle
876	hypothetical protein CI102_4892	477	8.47e-115
877	Vacuolar sorting-associated Vps46	618	9.86e-88	C:GO:0005770; P:GO:0006623; P:GO:0032511	C:late endosome; P:protein targeting to vacuole; P:late endosome to vacuole transport via multivesicular body sorting pathway
878	DEAD DEAH box RNA helicase (Ski2)	3813	0	P:GO:0070481; F:GO:0005524; F:GO:0003723; F:GO:0003724; C:GO:0055087; P:GO:0070478; C:GO:0005829	P:nuclear-transcribed mRNA catabolic process, non-stop decay; F:ATP binding; F:RNA binding; F:RNA helicase activity; C:Ski complex; P:nuclear-transcribed mRNA catabolic process, 3'-5' exonucleolytic nonsense-mediated decay; C:cytosol	Nucleoside-triphosphate phosphatase
879	pyruvate dehydrogenase E1 component subunit beta	1149	0	C:GO:0005967; P:GO:0006526; P:GO:0006086; F:GO:0004739; P:GO:0006542; P:GO:0055114; C:GO:0042645	C:mitochondrial pyruvate dehydrogenase complex; P:arginine biosynthetic process; P:acetyl-CoA biosynthetic process from pyruvate; F:pyruvate dehydrogenase (acetyl-transferring) activity; P:glutamine biosynthetic process; P:oxidation-reduction process; C:mitochondrial nucleoid	Pyruvate dehydrogenase (acetyl-transferring)
880	Sterol 24-C-methyltransferase erg-4	1137	0	F:GO:0003838; P:GO:0016126; P:GO:0032259	F:sterol 24-C-methyltransferase activity; P:sterol biosynthetic process; P:methylation	Sterol 24-C-methyltransferase
881	hypothetical protein TRIVIDRAFT_60384	1113	0	F:GO:0000166; F:GO:0003676; C:GO:0005681; C:GO:0000974; P:GO:0000398	F:nucleotide binding; F:nucleic acid binding; C:spliceosomal complex; C:Prp19 complex; P:mRNA splicing, via spliceosome
882	hypothetical protein CI102_4886	333	9.3e-66	F:GO:0044183; C:GO:0005759; P:GO:0034551; P:GO:0006457	F:protein binding involved in protein folding; C:mitochondrial matrix; P:mitochondrial respiratory chain complex III assembly; P:protein folding
883	like subfamily C member 2	1380	0
884	hypothetical protein CI102_1078	2229	3.75e-179
885	hypothetical protein CI102_1075	843	3e-167
886	hypothetical protein CI102_1073	2541	0
887	Zn2Cys6 transcriptional regulator	1218	0
888	acid phosphatase with metalloesterase domain	1506	0	F:GO:0046872; P:GO:0016311; F:GO:0003993	F:metal ion binding; P:dephosphorylation; F:acid phosphatase activity	4-nitrophenylphosphatase; Acid phosphatase
889	hypothetical protein CI102_7517	519	7.53e-90
890	HET domain	870	0
891	hypothetical protein A0O28_0022040	381	1.38e-81
892	hypothetical protein CI102_11672	882	0
893	short-chain dehydrogenase reductase family	1029	0
894	hypothetical protein CI102_11675	1503	0
895	hypothetical protein CI102_11676	309	2.8e-55
896	Molecular chapeone superfamily	1242	0	C:GO:0005788; F:GO:0031072; F:GO:0046872; F:GO:0051087; F:GO:0051082; P:GO:0030433; P:GO:0006986; P:GO:0034975	C:endoplasmic reticulum lumen; F:heat shock protein binding; F:metal ion binding; F:chaperone binding; F:unfolded protein binding; P:ER-associated ubiquitin-dependent protein catabolic process; P:response to unfolded protein; P:protein folding in endoplasmic reticulum
897	pre-mRNA splicing factor	2406	0	F:GO:0003676; F:GO:0005524; F:GO:0008026	F:nucleic acid binding; F:ATP binding; F:ATP-dependent helicase activity	Adenosinetriphosphatase; Nucleoside-triphosphate phosphatase
898	hypothetical protein CI102_11679	813	0	F:GO:0031418; F:GO:0005506; F:GO:0016705; P:GO:0055114	F:L-ascorbic acid binding; F:iron ion binding; F:oxidoreductase activity, acting on paired donors, with incorporation or reduction of molecular oxygen; P:oxidation-reduction process
899	hypothetical protein CI102_14083	3126	0
900	ER-derived vesicles Erv41	1242	0	P:GO:0006888; C:GO:0030173; C:GO:0030176; C:GO:0030134	P:ER to Golgi vesicle-mediated transport; C:integral component of Golgi membrane; C:integral component of endoplasmic reticulum membrane; C:ER to Golgi transport vesicle
901	GH76 alpha-1,6-mannanase	1329	0	F:GO:0008496; P:GO:0016052; C:GO:0016021	F:mannan endo-1,6-alpha-mannosidase activity; P:carbohydrate catabolic process; C:integral component of membrane	Mannan endo-1,6-alpha-mannosidase; Alpha-mannosidase
902	hypothetical protein A0O28_0022170	420	5.18e-68
903	hypothetical protein CI102_12884	444	9.79e-59
904	hypothetical protein CI102_12883	843	7.89e-176
905	Actin [Trichoderma guizhouense]	1143	0	C:GO:0005869	C:dynactin complex
906	transcriptional regulator APSES type	2100	0	F:GO:0003677; P:GO:0000083; C:GO:0030907	F:DNA binding; P:regulation of transcription involved in G1/S transition of mitotic cell cycle; C:MBF transcription complex
907	hypothetical protein CI102_11577	468	2.92e-79
908	hypothetical protein A0O28_0022230 [Trichoderma guizhouense]	942	2.06e-167
909	---NA---	762
910	hypothetical protein CI102_13940	1659	0
911	STE STE11 CDC15 kinase	3624	0	F:GO:0005524; F:GO:0004672; P:GO:0006468	F:ATP binding; F:protein kinase activity; P:protein phosphorylation
912	hypothetical protein CI102_8682	891	0	F:GO:0004659; C:GO:0016021	F:prenyltransferase activity; C:integral component of membrane
913	isoamyl alcohol oxidase	1725	0	F:GO:0016614; F:GO:0050660; P:GO:0055114	F:oxidoreductase activity, acting on CH-OH group of donors; F:flavin adenine dinucleotide binding; P:oxidation-reduction process
914	hypothetical protein THAR02_09221	2565	0
915	hypothetical protein THARTR1_08075	2427	0
916	hypothetical protein THAR02_09222	600	2.97e-139
917	hypothetical protein CI102_8691	396	3.63e-73	P:GO:0090502; F:GO:0003723; F:GO:0004521	P:RNA phosphodiester bond hydrolysis, endonucleolytic; F:RNA binding; F:endoribonuclease activity
918	hypothetical protein CI102_12749	1323	0	P:GO:0005975; F:GO:0004553	P:carbohydrate metabolic process; F:hydrolase activity, hydrolyzing O-glycosyl compounds
919	hypothetical protein CI102_12748	1194	0
920	hypothetical protein CI102_12747	1119	0	F:GO:0016787	F:hydrolase activity
921	hypothetical protein CI102_12745	2874	0
922	encoding a component of the SSU processome	1209	0
923	hypothetical protein A0O28_0063920	2055	0
924	hypothetical protein CI102_14968	4218	0
925	ankyrin repeat	4326	0
926	Amino acid transporter	1707	0	C:GO:0016021; F:GO:0015171; P:GO:0003333	C:integral component of membrane; F:amino acid transmembrane transporter activity; P:amino acid transmembrane transport
927	hypothetical protein CI102_11506	1683	0
928	MFS permease	1686	0	P:GO:0055085; C:GO:0016021	P:transmembrane transport; C:integral component of membrane
929	hypothetical protein THAR02_05312	3432	0	C:GO:0005634; F:GO:0008270; F:GO:0000981; P:GO:0006357	C:nucleus; F:zinc ion binding; F:RNA polymerase II transcription factor activity, sequence-specific DNA binding; P:regulation of transcription from RNA polymerase II promoter
930	kinase inducer of meiosis	2586	0	F:GO:0005524; F:GO:0004674; P:GO:0006468	F:ATP binding; F:protein serine/threonine kinase activity; P:protein phosphorylation	Transferring phosphorus-containing groups
931	---NA---	540
932	hypothetical protein CI102_14271	1113	0
933	pyruvate dehydrogenase kinase	1422	0	P:GO:0016310; F:GO:0016301	P:phosphorylation; F:kinase activity
934	hypothetical protein CI102_14268	1089	0
935	hypothetical protein CI102_15115	1983	0
936	Glutamate decarboxylase and related PLP-dependent	1782	0
937	GT alpha-1,6-mannosyltransferase [Trichoderma guizhouense]	939	0	P:GO:0000032; P:GO:0097502; F:GO:0000009; P:GO:0006487; C:GO:0005783; C:GO:0000136	P:cell wall mannoprotein biosynthetic process; P:mannosylation; F:alpha-1,6-mannosyltransferase activity; P:protein N-linked glycosylation; C:endoplasmic reticulum; C:alpha-1,6-mannosyltransferase complex
938	hypothetical protein CI102_6572	960	0
939	20S subunit Y7	834	7.26e-167	C:GO:0005634; P:GO:0043161; C:GO:0019773; F:GO:0004298; C:GO:0034515; P:GO:0010499	C:nucleus; P:proteasome-mediated ubiquitin-dependent protein catabolic process; C:proteasome core complex, alpha-subunit complex; F:threonine-type endopeptidase activity; C:proteasome storage granule; P:proteasomal ubiquitin-independent protein catabolic process	Acting on peptide bonds (peptidases)
940	hypothetical protein CI102_11920	1152	0	F:GO:0016787	F:hydrolase activity
941	hypothetical protein A0O28_0095570	2136	0
942	hypothetical protein CI102_11922, partial	438	5.39e-57	C:GO:0072686; C:GO:0042729; P:GO:0007067	C:mitotic spindle; C:DASH complex; P:mitotic nuclear division
943	hypothetical protein CI102_11923	1890	0	C:GO:0005634; P:GO:0045132; C:GO:0000775	C:nucleus; P:meiotic chromosome segregation; C:chromosome, centromeric region
944	Membrane coat complex subunit Vps29 [Trichoderma guizhouense]	606	1.13e-146	C:GO:0005634; C:GO:0005768; C:GO:0005829; C:GO:0030906; F:GO:0008565; P:GO:0006886; P:GO:0042147	C:nucleus; C:endosome; C:cytosol; C:retromer, cargo-selective complex; F:protein transporter activity; P:intracellular protein transport; P:retrograde transport, endosome to Golgi
945	pre-rRNA processing Rrp12	3756	0	C:GO:0005634; C:GO:0044732	C:nucleus; C:mitotic spindle pole body
946	hypothetical protein CI102_11942	2196	0
947	BZIP transcriptional regulator	1689	0	F:GO:0003700; P:GO:0006355; F:GO:0043565	F:transcription factor activity, sequence-specific DNA binding; P:regulation of transcription, DNA-templated; F:sequence-specific DNA binding
948	hypothetical protein A0O28_0095500	2532	0
949	hypothetical protein CI102_11946	1770	0	C:GO:0016021; P:GO:0016311; F:GO:0003993	C:integral component of membrane; P:dephosphorylation; F:acid phosphatase activity	4-nitrophenylphosphatase; Acid phosphatase
950	transcriptional regulator HMG type	4497	0	C:GO:0005634; F:GO:0008270	C:nucleus; F:zinc ion binding
951	serine threonine kinase	1095	0	F:GO:0005524; F:GO:0004674; P:GO:0006468	F:ATP binding; F:protein serine/threonine kinase activity; P:protein phosphorylation	Transferring phosphorus-containing groups
952	PLP-dependent transferase	1392	0	F:GO:0030170; P:GO:0009058; F:GO:0016740	F:pyridoxal phosphate binding; P:biosynthetic process; F:transferase activity
953	xanthine dehydrogenase	4020	0
954	Zn2Cys6 transcriptional regulator	1563	0
955	hypothetical protein THAR02_09871	2712	0	P:GO:0051321	P:meiotic cell cycle
956	Zn2Cys6 transcriptional regulator	2487	0	C:GO:0005634; F:GO:0003677; F:GO:0008270; P:GO:0006351; F:GO:0000981; P:GO:0006357	C:nucleus; F:DNA binding; F:zinc ion binding; P:transcription, DNA-templated; F:RNA polymerase II transcription factor activity, sequence-specific DNA binding; P:regulation of transcription from RNA polymerase II promoter
957	hypothetical protein CI102_7174	885	9.93e-172
958	ubiquitin conjugation factor E4 B	3276	0	C:GO:0005634; C:GO:0000151; C:GO:0005737; F:GO:0034450; P:GO:0006511; P:GO:0016567	C:nucleus; C:ubiquitin ligase complex; C:cytoplasm; F:ubiquitin-ubiquitin ligase activity; P:ubiquitin-dependent protein catabolic process; P:protein ubiquitination
959	hypothetical protein CI102_7176	1602	0	F:GO:0004842; F:GO:0008270; P:GO:0016567	F:ubiquitin-protein transferase activity; F:zinc ion binding; P:protein ubiquitination
960	hypothetical protein CI102_7178	495	1.4e-121
961	hypothetical protein CI102_7180	543	3.48e-103	C:GO:0016021	C:integral component of membrane
962	hypothetical protein CI102_7181	1791	0
963	straitin Pro11 (stalk rot )	2514	0
964	eukaryotic aspartyl protease	1875	0	F:GO:0004190; P:GO:0006508	F:aspartic-type endopeptidase activity; P:proteolysis	Acting on peptide bonds (peptidases)
965	hypothetical protein CI102_5664	1098	0
966	cell wall glucanase	1428	0	C:GO:0000144; P:GO:0031505; F:GO:0016757; C:GO:0009277; F:GO:0004553; P:GO:0006037	C:cellular bud neck septin ring; P:fungal-type cell wall organization; F:transferase activity, transferring glycosyl groups; C:fungal-type cell wall; F:hydrolase activity, hydrolyzing O-glycosyl compounds; P:cell wall chitin metabolic process
967	ATP-dependent RNA helicase DBP9	1842	0	F:GO:0003676; F:GO:0005524; C:GO:0005829; F:GO:0004386	F:nucleic acid binding; F:ATP binding; C:cytosol; F:helicase activity	Nucleoside-triphosphate phosphatase
968	myb transcriptional regulator [Trichoderma guizhouense]	849	4.51e-124	F:GO:0003677	F:DNA binding
969	hypothetical protein CI102_14454, partial	873	0
970	dihydroxy-acid dehydratase	1812	0	F:GO:0004160; P:GO:0009082	F:dihydroxy-acid dehydratase activity; P:branched-chain amino acid biosynthetic process	Dihydroxy-acid dehydratase
971	sorting nexin mvp-1	2331	0	F:GO:0035091	F:phosphatidylinositol binding
972	hypothetical protein A0O28_0009750	891	1.11e-172
973	CAMK RAD53 kinase	882	0	F:GO:0005524; F:GO:0004672; P:GO:0006468	F:ATP binding; F:protein kinase activity; P:protein phosphorylation
974	hypothetical protein CI102_3996	4926	0
975	hypothetical protein CI102_3998	1338	0
976	glycosyl hydrolase family 71	3924	0	P:GO:0006508; F:GO:0004222	P:proteolysis; F:metalloendopeptidase activity	Acting on peptide bonds (peptidases)
977	hypothetical protein CI102_4000	1098	2.78e-156
978	hypothetical protein CI102_4001	1836	0
979	hypothetical protein CI102_4002	1383	0	P:GO:0006355	P:regulation of transcription, DNA-templated
980	ERG5 C-22 sterol desaturase	1593	0
981	short chain dehydrogenase reductase	903	0
982	hypothetical protein CI102_4006	1413	0
983	enoyl- hydratase	861	0	F:GO:0003824; P:GO:0008152	F:catalytic activity; P:metabolic process
984	hypothetical protein A0O28_0009890	672	2.2e-141
985	hypothetical protein CI102_4009	822	0
986	Zn2Cys6	1608	0	C:GO:0005634; F:GO:0003677; F:GO:0008270; P:GO:0006351; C:GO:0016021; F:GO:0000981; P:GO:0006357	C:nucleus; F:DNA binding; F:zinc ion binding; P:transcription, DNA-templated; C:integral component of membrane; F:RNA polymerase II transcription factor activity, sequence-specific DNA binding; P:regulation of transcription from RNA polymerase II promoter
987	hypothetical protein CI102_4011	981	0
988	hypothetical protein CI102_4013	339	7.44e-71
989	aryl-alcohol oxidase	1746	0	F:GO:0016614; F:GO:0050660; P:GO:0055114	F:oxidoreductase activity, acting on CH-OH group of donors; F:flavin adenine dinucleotide binding; P:oxidation-reduction process
990	---NA---	441
991	hypothetical protein CI102_6341	1476	0	P:GO:0070086; F:GO:0031625; P:GO:0002092; C:GO:0005829; C:GO:0005794; C:GO:0030136; C:GO:0005886	P:ubiquitin-dependent endocytosis; F:ubiquitin protein ligase binding; P:positive regulation of receptor internalization; C:cytosol; C:Golgi apparatus; C:clathrin-coated vesicle; C:plasma membrane
992	ferritin-like domain-containing	387	1.35e-63
993	MFS hexose transporter	1563	0
994	glycoside hydrolase family 5	1446	0
995	secreted hydrolase	855	0
996	hypothetical protein THAR02_09553	915	0
997	MFS sugar transporter	1362	0	F:GO:0022891; P:GO:0055085; C:GO:0016021; P:GO:0008643	F:substrate-specific transmembrane transporter activity; P:transmembrane transport; C:integral component of membrane; P:carbohydrate transport
998	hypothetical protein CI102_110	1437	0	F:GO:0008484; P:GO:0008152	F:sulfuric ester hydrolase activity; P:metabolic process
999	hypothetical protein CI102_112	807	5.44e-176	F:GO:0004601; P:GO:0098869	F:peroxidase activity; P:cellular oxidant detoxification	Peroxidase
1000	aorsin precursor	1980	0	P:GO:0006508; F:GO:0004252	P:proteolysis; F:serine-type endopeptidase activity	Acting on peptide bonds (peptidases)
1001	hypothetical protein CI102_114	900	1.98e-167
1002	MFS multidrug transporter	1515	0	P:GO:0055085; C:GO:0016021; F:GO:0005215	P:transmembrane transport; C:integral component of membrane; F:transporter activity
1003	hypothetical protein CI102_116	645	3.83e-149	F:GO:0003677; C:GO:0005634; F:GO:0008270; F:GO:0046872; P:GO:0006351; P:GO:0006355; F:GO:0000981; P:GO:0006357	F:DNA binding; C:nucleus; F:zinc ion binding; F:metal ion binding; P:transcription, DNA-templated; P:regulation of transcription, DNA-templated; F:RNA polymerase II transcription factor activity, sequence-specific DNA binding; P:regulation of transcription from RNA polymerase II promoter
1004	GH16 protein	666	4.2e-157	P:GO:0005975; F:GO:0004553	P:carbohydrate metabolic process; F:hydrolase activity, hydrolyzing O-glycosyl compounds
1005	glycoside hydrolase family 39	1257	0	P:GO:0005975; F:GO:0016787	P:carbohydrate metabolic process; F:hydrolase activity
1006	estrase lipase	1182	0
1007	PTH11 GPCR	1131	0	C:GO:0016021	C:integral component of membrane
1008	hypothetical protein CI102_121	1428	0
1009	glycosyl hydrolase family 11	693	1.49e-150	P:GO:0045493; F:GO:0031176	P:xylan catabolic process; F:endo-1,4-beta-xylanase activity	Endo-1,4-beta-xylanase
1010	hypothetical protein CI102_123	1143	0	P:GO:0005975; F:GO:0004650; P:GO:0071555; C:GO:0005576	P:carbohydrate metabolic process; F:polygalacturonase activity; P:cell wall organization; C:extracellular region	Polygalacturonase
1011	hypothetical protein CI102_124	612	7.98e-139
1012	MFS permease	1581	0	F:GO:0022891; P:GO:0055085; C:GO:0016021	F:substrate-specific transmembrane transporter activity; P:transmembrane transport; C:integral component of membrane
1013	cysteine peptidase	969	0	P:GO:0008152; F:GO:0016829	P:metabolic process; F:lyase activity
1014	Zn2Cys6 transcriptional regulator	1527	0
1015	cyanamide hydratase	735	0
1016	Alcohol class IV	1074	0	F:GO:0016491; F:GO:0046872; P:GO:0055114	F:oxidoreductase activity; F:metal ion binding; P:oxidation-reduction process
1017	hypothetical protein THAR02_09979, partial	1569	0	C:GO:0005634; F:GO:0003677; F:GO:0008270; P:GO:0006351; C:GO:0016021; F:GO:0000981; P:GO:0006357	C:nucleus; F:DNA binding; F:zinc ion binding; P:transcription, DNA-templated; C:integral component of membrane; F:RNA polymerase II transcription factor activity, sequence-specific DNA binding; P:regulation of transcription from RNA polymerase II promoter
1018	methylisocitrate lyase	945	0	P:GO:0008152; F:GO:0016829	P:metabolic process; F:lyase activity
1019	MFS permease	1395	0	P:GO:0055085; C:GO:0016021	P:transmembrane transport; C:integral component of membrane
1020	hypothetical protein CI102_12553	1521	0
1021	hypothetical protein CI102_12552	870	5.23e-134
1022	oleate delta-12 desaturase	1173	0	P:GO:0006629; C:GO:0016021	P:lipid metabolic process; C:integral component of membrane
1023	hypothetical protein THAR02_11355	2040	0	P:GO:0055085; C:GO:0016021	P:transmembrane transport; C:integral component of membrane
1024	hypothetical protein CI102_12547	405	3.75e-78	C:GO:0016021	C:integral component of membrane
1025	hypothetical protein CI102_14855	2130	0
1026	set-domain histone methyltransferase-9	1173	0	F:GO:0008168; P:GO:0032259	F:methyltransferase activity; P:methylation
1027	hypothetical protein CI102_11789	567	1.42e-144
1028	hypothetical protein A0O28_0007970	1941	0
1029	hypothetical protein CI102_11791	903	5.06e-155	P:GO:0006725; F:GO:0016701; F:GO:0008270; F:GO:0008198; P:GO:0055114	P:cellular aromatic compound metabolic process; F:oxidoreductase activity, acting on single donors with incorporation of molecular oxygen; F:zinc ion binding; F:ferrous iron binding; P:oxidation-reduction process
1030	hypothetical protein CI102_11793	897	0	P:GO:0015940; F:GO:0050661; C:GO:0005737; F:GO:0016491; P:GO:0055114; F:GO:0008677	P:pantothenate biosynthetic process; F:NADP binding; C:cytoplasm; F:oxidoreductase activity; P:oxidation-reduction process; F:2-dehydropantoate 2-reductase activity
1031	enolase C-terminal domain	1176	0	P:GO:0006913; P:GO:0009063; F:GO:0003824; F:GO:0017056; C:GO:0005643	P:nucleocytoplasmic transport; P:cellular amino acid catabolic process; F:catalytic activity; F:structural constituent of nuclear pore; C:nuclear pore
1032	hypothetical protein PV11_10184	381	7.54e-22
1033	hypothetical protein A0O28_0007930	2424	0	F:GO:0005488	F:binding
1034	hypothetical protein CI102_15138	1764	0	P:GO:0006508; F:GO:0008239	P:proteolysis; F:dipeptidyl-peptidase activity	Acting on peptide bonds (peptidases)
1035	salicylate hydroxylase	1365	0
1036	NB-ARC and TPR domain	312	3.37e-27	F:GO:0043531	F:ADP binding
1037	NB-ARC and TPR domain	948	0	F:GO:0043531	F:ADP binding
1038	amidase family	840	3.39e-134	F:GO:0016884	F:carbon-nitrogen ligase activity, with glutamine as amido-N-donor
1039	hypothetical protein CI102_12529	519	8.26e-104
1040	hypothetical protein CI102_12527	708	2.17e-169	C:GO:0005737; F:GO:0008757; P:GO:0032259	C:cytoplasm; F:S-adenosylmethionine-dependent methyltransferase activity; P:methylation
1041	hypothetical protein CI102_12526	1080	3.01e-147
1042	glycoside hydrolase family 67	3030	0	P:GO:0045493; C:GO:0005576; F:GO:0046559	P:xylan catabolic process; C:extracellular region; F:alpha-glucuronidase activity	Alpha-glucuronidase
1043	cellulosome enzyme	1392	0	F:GO:0004348; P:GO:0005975; P:GO:0006665	F:glucosylceramidase activity; P:carbohydrate metabolic process; P:sphingolipid metabolic process	Glucosylceramidase
1044	MFS sugar transporter	1635	0	F:GO:0022891; P:GO:0055085; C:GO:0016021	F:substrate-specific transmembrane transporter activity; P:transmembrane transport; C:integral component of membrane
1045	dienelactone hydrolase	777	0	F:GO:0016787	F:hydrolase activity
1046	hypothetical protein THAR02_08161	1350	0	C:GO:0005634; F:GO:0003677; F:GO:0008270; P:GO:0006351	C:nucleus; F:DNA binding; F:zinc ion binding; P:transcription, DNA-templated
1047	hypothetical protein CI102_7036	1473	0	P:GO:0055085; C:GO:0016021; F:GO:0005215	P:transmembrane transport; C:integral component of membrane; F:transporter activity
1048	ABC drug exporter	4269	0	F:GO:0005524; F:GO:0042626; P:GO:0055085; C:GO:0016021	F:ATP binding; F:ATPase activity, coupled to transmembrane movement of substances; P:transmembrane transport; C:integral component of membrane	Adenosinetriphosphatase; Nucleoside-triphosphate phosphatase
1049	hypothetical protein THAR02_08158	510	7.87e-65	C:GO:0016021	C:integral component of membrane
1050	hypothetical protein CI102_7032	681	8.23e-172	F:GO:0016757; C:GO:0016021	F:transferase activity, transferring glycosyl groups; C:integral component of membrane
1051	Arginase family	1173	0	F:GO:0046872	F:metal ion binding
1052	PotE	1521	0	C:GO:0016021; F:GO:0015171; P:GO:0003333	C:integral component of membrane; F:amino acid transmembrane transporter activity; P:amino acid transmembrane transport
1053	Zn2Cys6 transcriptional regulator	1362	0	C:GO:0005634; F:GO:0008270; F:GO:0000981; P:GO:0006357	C:nucleus; F:zinc ion binding; F:RNA polymerase II transcription factor activity, sequence-specific DNA binding; P:regulation of transcription from RNA polymerase II promoter
1054	glycosyl hydrolase family 10	1011	0	P:GO:0045493; F:GO:0031176	P:xylan catabolic process; F:endo-1,4-beta-xylanase activity	Endo-1,4-beta-xylanase
1055	hypothetical protein CI102_7026	717	1.59e-80	C:GO:0016021	C:integral component of membrane
1056	hypothetical protein A0O28_0007680	6321	0	F:GO:0003824; P:GO:0008152; F:GO:0031177	F:catalytic activity; P:metabolic process; F:phosphopantetheine binding
1057	epoxide hydrolase	1185	2.2e-159	F:GO:0003824	F:catalytic activity
1058	nodulation L	540	1.31e-94	F:GO:0016407	F:acetyltransferase activity
1059	hypothetical protein FOMG_03185	1011	2.89e-118
1060	hypothetical protein PV06_01347	1449	0	F:GO:0016491; P:GO:0055114	F:oxidoreductase activity; P:oxidation-reduction process
1061	FMN-binding split	1407	1.72e-93	F:GO:0010181; F:GO:0016491; P:GO:0055114	F:FMN binding; F:oxidoreductase activity; P:oxidation-reduction process
1062	hypothetical protein TGAMA5MH_09353	951	6.04e-124
1063	hypothetical protein TGAMA5MH_09352	897	0	F:GO:0010181; F:GO:0016491; P:GO:0055114	F:FMN binding; F:oxidoreductase activity; P:oxidation-reduction process
1064	hypothetical protein CI102_11420	795	1.44e-66
1065	hypothetical protein THAR02_03379	1431	0
1066	---NA---	720
1067	---NA---	393
1068	hypothetical protein CI102_11420	444	6.18e-19
1069	hypothetical protein FPOA_13136	1185	1.2e-41
1070	hypothetical protein THAR02_04860	735	8.4e-79
1071	---NA---	699
1072	hypothetical protein THARTR1_04572	363	4.54e-45
1073	---NA---	315
1074	hypothetical protein CI102_14638	324	8.02e-35
1075	glycoside hydrolase family 64	1347	0	F:GO:0016787	F:hydrolase activity
1076	ribonuclease H	1848	0	F:GO:0003676; F:GO:0046983	F:nucleic acid binding; F:protein dimerization activity
1077	DEAD-like helicases superfamily	2391	0	F:GO:0003676; F:GO:0005524; F:GO:0046872; F:GO:0004386	F:nucleic acid binding; F:ATP binding; F:metal ion binding; F:helicase activity	Nucleoside-triphosphate phosphatase
1078	hypothetical protein THAR02_11086, partial	3558	0	F:GO:0046872	F:metal ion binding
1079	hypothetical protein CI102_14572, partial	363	4.93e-44
1080	short-chain dehydrogenase reductase	999	0
1081	hypothetical protein CI102_14699	963	0	F:GO:0015035; P:GO:1902376; F:GO:0004791; P:GO:0006662; P:GO:0098869; C:GO:0005829; P:GO:0043433; P:GO:0045454; P:GO:0055114; C:GO:0034399; P:GO:0036129	F:protein disulfide oxidoreductase activity; P:protein denaturation involved in proteasomal ubiquitin-dependent protein catabolic process; F:thioredoxin-disulfide reductase activity; P:glycerol ether metabolic process; P:cellular oxidant detoxification; C:cytosol; P:negative regulation of sequence-specific DNA binding transcription factor activity; P:cell redox homeostasis; P:oxidation-reduction …	Thioredoxin-disulfide reductase
1082	hypothetical protein CI102_14700	2514	0
1083	hypothetical protein CI102_15425	3138	0
1084	hypothetical protein A0O28_0111380	4326	0	P:GO:0007165	P:signal transduction
1085	hypothetical protein CI102_12427, partial	2817	0	C:GO:0005634; F:GO:0008270; F:GO:0000981; P:GO:0006357	C:nucleus; F:zinc ion binding; F:RNA polymerase II transcription factor activity, sequence-specific DNA binding; P:regulation of transcription from RNA polymerase II promoter
1086	hypothetical protein THAR02_04773	903	2.36e-172
1087	ankyrin repeat-containing domain	3441	0	F:GO:0003824; P:GO:0009116	F:catalytic activity; P:nucleoside metabolic process
1088	hypothetical protein A0O28_0111420	1062	5.29e-174	C:GO:0005634	C:nucleus
1089	Sulfate bicarbonate oxalate exchanger SAT-1 and related transporters (SLC26 family)	2505	0	F:GO:0008271; C:GO:0016021; P:GO:1902358	F:secondary active sulfate transmembrane transporter activity; C:integral component of membrane; P:sulfate transmembrane transport
1090	cell cycle arrest BUB2	1383	0	C:GO:0005634; P:GO:0045737; F:GO:0005096; P:GO:0031030; C:GO:0005829; P:GO:0031578; C:GO:0044732; P:GO:0043547	C:nucleus; P:positive regulation of cyclin-dependent protein serine/threonine kinase activity; F:GTPase activator activity; P:negative regulation of septation initiation signaling; C:cytosol; P:mitotic spindle orientation checkpoint; C:mitotic spindle pole body; P:positive regulation of GTPase activity
1091	hypothetical protein CI102_7269	1533	0	C:GO:0016021; C:GO:0005794	C:integral component of membrane; C:Golgi apparatus
1092	hypothetical protein CI102_7268, partial	645	1.91e-116
1093	hypothetical protein CI102_7267	2616	0	C:GO:0000790; C:GO:0016604; C:GO:1990477; F:GO:0046872	C:nuclear chromatin; C:nuclear body; C:NURS complex; F:metal ion binding
1094	hypothetical protein CI102_7266	2319	0	F:GO:0030170; F:GO:0008265; F:GO:0030151; F:GO:0016829; F:GO:0016740; P:GO:0006777	F:pyridoxal phosphate binding; F:Mo-molybdopterin cofactor sulfurase activity; F:molybdenum ion binding; F:lyase activity; F:transferase activity; P:Mo-molybdopterin cofactor biosynthetic process
1095	glycosylhydrolase family 18-2	1575	0	F:GO:0004568; P:GO:0005975; P:GO:0006032	F:chitinase activity; P:carbohydrate metabolic process; P:chitin catabolic process	Chitinase
1096	hypothetical protein CI102_7264	2880	0
1097	hypothetical protein CI102_7263	2223	0
1098	hypothetical protein THAR02_04784	1128	5.26e-146	F:GO:0000166; F:GO:0003676; C:GO:0005634	F:nucleotide binding; F:nucleic acid binding; C:nucleus
1099	hypothetical protein CI102_7260	1830	0	P:GO:0015786; C:GO:0016021; C:GO:0030137	P:UDP-glucose transport; C:integral component of membrane; C:COPI-coated vesicle
1100	hypothetical protein CI102_7259	1023	0
1101	hypothetical protein CI102_10597	1905	0	C:GO:0016021	C:integral component of membrane
1102	P-loop containing nucleoside triphosphate hydrolase	5586	0	F:GO:0046872; F:GO:0016787	F:metal ion binding; F:hydrolase activity
1103	2-hydroxyacid dehydrogenase	1077	0	F:GO:0051287; P:GO:0055114	F:NAD binding; P:oxidation-reduction process
1104	DUF636 domain [Trichoderma guizhouense]	453	5.19e-108	F:GO:0016846; P:GO:0008152	F:carbon-sulfur lyase activity; P:metabolic process
1105	glycosyl hydrolase family 18	1149	0	F:GO:0004568; P:GO:0005975; P:GO:0006032	F:chitinase activity; P:carbohydrate metabolic process; P:chitin catabolic process	Chitinase
1106	Epl1 Sm1 [Trichoderma guizhouense]	630	5.6e-140
1107	Ankyrin repeat domain-containing 50	1374	0
1108	hypothetical protein THAR02_10885	468	8.64e-104	F:GO:0003824; P:GO:0009116	F:catalytic activity; P:nucleoside metabolic process
1109	mitochondrial chaperone BCS1	1941	0	F:GO:0005524; C:GO:0016021	F:ATP binding; C:integral component of membrane
1110	MFS permease	1041	0	C:GO:0016021; P:GO:0006810; F:GO:0005215	C:integral component of membrane; P:transport; F:transporter activity
1111	beta-ketoacyl synthase	5475	0	P:GO:0008152; F:GO:0016740	P:metabolic process; F:transferase activity
1112	scytalone dehydratase [Trichoderma guizhouense]	486	5.78e-118	P:GO:0006582; F:GO:0030411	P:melanin metabolic process; F:scytalone dehydratase activity	Scytalone dehydratase
1113	O-methyltransferase family 2	888	0	F:GO:0008171; P:GO:0032259	F:O-methyltransferase activity; P:methylation
1114	hypothetical protein CI102_357, partial	1113	0	C:GO:0016021	C:integral component of membrane
1115	DUF636 domain	417	7.28e-98	F:GO:0016846; P:GO:0008152	F:carbon-sulfur lyase activity; P:metabolic process
1116	hypothetical protein CI102_359	1176	0	C:GO:0005634; F:GO:0003677; F:GO:0008270; P:GO:0006351; C:GO:0016021; F:GO:0000981; P:GO:0006357	C:nucleus; F:DNA binding; F:zinc ion binding; P:transcription, DNA-templated; C:integral component of membrane; F:RNA polymerase II transcription factor activity, sequence-specific DNA binding; P:regulation of transcription from RNA polymerase II promoter
1117	hypothetical protein A0O28_0080950	1290	0
1118	hypothetical protein THARTR1_10545	1737	0	F:GO:0000166; P:GO:0051276; F:GO:0004386; P:GO:0006259; P:GO:0006974	F:nucleotide binding; P:chromosome organization; F:helicase activity; P:DNA metabolic process; P:cellular response to DNA damage stimulus	Nucleoside-triphosphate phosphatase
1119	carbohydrate esterase family 16	570	5.86e-81	F:GO:0016788	F:hydrolase activity, acting on ester bonds
1120	taurine dioxygenase	1086	0	F:GO:0051213; P:GO:0055114	F:dioxygenase activity; P:oxidation-reduction process
1121	MFS transporter	1551	0	P:GO:0055085; C:GO:0016021	P:transmembrane transport; C:integral component of membrane
1122	hypothetical protein CI102_365	1809	0
1123	M6 family metalloprotease	2046	0	P:GO:0006508; F:GO:0008237	P:proteolysis; F:metallopeptidase activity
1124	hypothetical protein CI102_367	627	1.59e-152
1125	hypothetical protein CI102_368	1302	0
1126	hypothetical protein CI102_369	7014	0	F:GO:0005524	F:ATP binding
1127	epoxide hydrolase	1218	0	F:GO:0033961	F:cis-stilbene-oxide hydrolase activity	Microsomal epoxide hydrolase
1128	hypothetical protein CI102_371	1749	0
1129	GCN5-related acetyltransferase	627	7.25e-147	F:GO:0008080	F:N-acetyltransferase activity
1130	Subtilisin like protease (SUB9)	1176	0	P:GO:0006508; F:GO:0004252	P:proteolysis; F:serine-type endopeptidase activity	Acting on peptide bonds (peptidases)
1131	phytanoyl- dioxygenase	2226	0	P:GO:0006355	P:regulation of transcription, DNA-templated
1132	Amino acid transporter	1674	0	C:GO:0016021; F:GO:0015171; P:GO:0003333	C:integral component of membrane; F:amino acid transmembrane transporter activity; P:amino acid transmembrane transport
1133	GH12 Glycoside Hydrolase Family 12	708	2.39e-170	P:GO:0000272; F:GO:0008810	P:polysaccharide catabolic process; F:cellulase activity	Cellulase
1134	clathrin heavy vesicle coat	5043	0	C:GO:0030130; C:GO:0030132; F:GO:0005198; P:GO:0006886; P:GO:0006897	C:clathrin coat of trans-Golgi network vesicle; C:clathrin coat of coated pit; F:structural molecule activity; P:intracellular protein transport; P:endocytosis
1135	dipeptidyl-aminopeptidase B	2712	0	P:GO:0006508; C:GO:0016021; F:GO:0008236; F:GO:0004177	P:proteolysis; C:integral component of membrane; F:serine-type peptidase activity; F:aminopeptidase activity	Acting on peptide bonds (peptidases)
1136	hypothetical protein THAR02_01497	462	8.22e-101
1137	hypothetical protein CI102_12043	1755	0
1138	GH37 alpha,alpha-trehalase	2061	0	P:GO:0005991; F:GO:0004555	P:trehalose metabolic process; F:alpha,alpha-trehalase activity	Alpha,alpha-trehalase
1139	threonine aldolase	1086	0	F:GO:0016829; P:GO:0006520	F:lyase activity; P:cellular amino acid metabolic process
1140	hypothetical protein THAR02_02437	390	9.28e-81	C:GO:0005739; C:GO:0016021	C:mitochondrion; C:integral component of membrane
1141	Phosphoserine phosphatase	1440	0	F:GO:0004647; P:GO:0006564; P:GO:0016311	F:phosphoserine phosphatase activity; P:L-serine biosynthetic process; P:dephosphorylation	Phosphoserine phosphatase; 4-nitrophenylphosphatase
1142	hypothetical protein CI102_14409	1326	0	C:GO:0005634; F:GO:0008270; F:GO:0000981; P:GO:0006357	C:nucleus; F:zinc ion binding; F:RNA polymerase II transcription factor activity, sequence-specific DNA binding; P:regulation of transcription from RNA polymerase II promoter
1143	short chain dehydrogenase reductase	870	8.76e-173
1144	Phosphoadenosine phosphosulfate reductase	906	0
1145	hypothetical protein A0O28_0074510	951	0	C:GO:0005634; F:GO:0008175; P:GO:0031591; C:GO:0005829; P:GO:0030488	C:nucleus; F:tRNA methyltransferase activity; P:wybutosine biosynthetic process; C:cytosol; P:tRNA methylation
1146	hypothetical protein CI102_15134	684	2.08e-158
1147	hypothetical protein THAR02_02444	1866	0	F:GO:0016491; C:GO:0016021; P:GO:0055114	F:oxidoreductase activity; C:integral component of membrane; P:oxidation-reduction process
1148	Siroheme synthase	1779	0	P:GO:0019354; P:GO:0055114; F:GO:0043115; P:GO:0000103; F:GO:0004851; P:GO:0032259	P:siroheme biosynthetic process; P:oxidation-reduction process; F:precorrin-2 dehydrogenase activity; P:sulfate assimilation; F:uroporphyrin-III C-methyltransferase activity; P:methylation	Uroporphyrinogen-III C-methyltransferase; Precorrin-2 dehydrogenase
1149	bZIP transcriptional regulator	780	1.03e-147	F:GO:0003677; F:GO:0003700; P:GO:0006355; F:GO:0043565	F:DNA binding; F:transcription factor activity, sequence-specific DNA binding; P:regulation of transcription, DNA-templated; F:sequence-specific DNA binding
1150	glycosyl hydrolase family 47	1773	0	F:GO:0005509; C:GO:0016020; P:GO:0008152; F:GO:0004571	F:calcium ion binding; C:membrane; P:metabolic process; F:mannosyl-oligosaccharide 1,2-alpha-mannosidase activity	Mannosyl-oligosaccharide 1,2-alpha-mannosidase; Alpha-mannosidase
1151	hypothetical protein CI102_10278	4128	0	F:GO:0003735; F:GO:0008168; P:GO:0045454; C:GO:0005763; P:GO:0006412; P:GO:0032259	F:structural constituent of ribosome; F:methyltransferase activity; P:cell redox homeostasis; C:mitochondrial small ribosomal subunit; P:translation; P:methylation
1152	hypothetical protein CI102_10280	1020	0	C:GO:0005829	C:cytosol
1153	Lipoyl mitochondrial	1239	0	C:GO:0005739; F:GO:0016992; F:GO:0051539; P:GO:0009107; P:GO:0009249	C:mitochondrion; F:lipoate synthase activity; F:4 iron, 4 sulfur cluster binding; P:lipoate biosynthetic process; P:protein lipoylation	Lipoyl synthase
1154	hypothetical protein THAR02_02774	363	1.95e-31
1155	hydantoinase B oxoprolinase	3846	0	F:GO:0016787	F:hydrolase activity
1156	fungal specific transcription factor	2436	0	C:GO:0005634; F:GO:0003677; F:GO:0008270; P:GO:0006351	C:nucleus; F:DNA binding; F:zinc ion binding; P:transcription, DNA-templated
1157	MFS permease	1473	0	P:GO:0055085; C:GO:0016021	P:transmembrane transport; C:integral component of membrane
1158	hypothetical protein CI102_13692	897	0	F:GO:0003824	F:catalytic activity
1159	hypothetical protein CI102_13691	1074	0
1160	short chain dehydrogenase reductase	1020	0	F:GO:0016491; P:GO:0055114	F:oxidoreductase activity; P:oxidation-reduction process
1161	hypothetical protein CI102_13688	567	1.41e-132
1162	beta carbonic anhydrase clade D	513	3.7e-124	F:GO:0008270; F:GO:0004089	F:zinc ion binding; F:carbonate dehydratase activity	Carbonate dehydratase
1163	amino acid permease	1641	0	C:GO:0016021; F:GO:0015171; P:GO:0003333	C:integral component of membrane; F:amino acid transmembrane transporter activity; P:amino acid transmembrane transport
1164	Ca2+ transporter	339	4.7e-21	P:GO:0071805; F:GO:0015386; C:GO:0016021; P:GO:0070588; C:GO:0000324; F:GO:0015369	P:potassium ion transmembrane transport; F:potassium:proton antiporter activity; C:integral component of membrane; P:calcium ion transmembrane transport; C:fungal-type vacuole; F:calcium:proton antiporter activity
1165	retrograde regulation 2	1767	0
1166	non-ribosomal peptide synthetase	28059	0
1167	hypothetical protein A0O28_0069770	1206	0
1168	hypothetical protein CI102_10305	816	0
1169	Calpactin I heavy calcium ion binding	1371	0	F:GO:0005509; F:GO:0005544	F:calcium ion binding; F:calcium-dependent phospholipid binding
1170	hypothetical protein A0O28_0069740	1041	2.38e-38
1171	short chain dehydrogenase reductase	1041	0
1172	hypothetical protein CI102_12710	2166	0
1173	hypothetical protein CI102_12711	579	4.83e-98	C:GO:0016021	C:integral component of membrane
1174	Epoxide hydrolase	1026	0	F:GO:0016787	F:hydrolase activity
1175	hypothetical protein CI102_12713	531	5.07e-48
1176	PTH11 GPCR	1113	0
1177	hypothetical protein A0O28_0069690	1443	0
1178	hypothetical protein A0O28_0069680	1458	7.67e-51	C:GO:0005634; C:GO:0031097; F:GO:0003779; P:GO:0045010; C:GO:0005829; C:GO:0035840; P:GO:0000147; C:GO:0030479; P:GO:0051127	C:nucleus; C:medial cortex; F:actin binding; P:actin nucleation; C:cytosol; C:old growing cell tip; P:actin cortical patch assembly; C:actin cortical patch; P:positive regulation of actin nucleation
1179	hypothetical protein CI102_1999	579	1.39e-113
1180	NADH-ubiquinone oxidoreductase 12 kDa subunit	381	3.71e-91
1181	hypothetical protein CI102_2001	1347	2.51e-153	F:GO:0000166; F:GO:0003723; C:GO:0005739; P:GO:0006364; C:GO:0001651; F:GO:0003697	F:nucleotide binding; F:RNA binding; C:mitochondrion; P:rRNA processing; C:dense fibrillar component; F:single-stranded DNA binding
1182	hypothetical protein THAR02_01671	1311	1.88e-162	C:GO:0016021	C:integral component of membrane
1183	Cytochrome P-450 lanosterol demethylase	1581	0	F:GO:0005506; F:GO:0016705; C:GO:0016021; F:GO:0008168; P:GO:0055114; F:GO:0004497; F:GO:0020037; P:GO:0032259	F:iron ion binding; F:oxidoreductase activity, acting on paired donors, with incorporation or reduction of molecular oxygen; C:integral component of membrane; F:methyltransferase activity; P:oxidation-reduction process; F:monooxygenase activity; F:heme binding; P:methylation
1184	hypothetical protein CI102_2005	933	0
1185	hypothetical protein A0O28_0069610	843	2.09e-164
1186	hypothetical protein CI102_2006	1695	0	P:GO:0051123; C:GO:0005669; C:GO:0005829	P:RNA polymerase II transcriptional preinitiation complex assembly; C:transcription factor TFIID complex; C:cytosol
1187	hypothetical protein A0O28_0069590	1815	0
1188	centromeric E	2787	0	F:GO:0005524; F:GO:0003777; P:GO:0007018; C:GO:0005874; F:GO:0008017	F:ATP binding; F:microtubule motor activity; P:microtubule-based movement; C:microtubule; F:microtubule binding	Nucleoside-triphosphate phosphatase
1189	hypothetical protein CI102_2013	1128	0
1190	sulfate permease	3165	0	F:GO:0008271; C:GO:0000329; C:GO:0016021; P:GO:1902358; C:GO:0005783; C:GO:0005794	F:secondary active sulfate transmembrane transporter activity; C:fungal-type vacuole membrane; C:integral component of membrane; P:sulfate transmembrane transport; C:endoplasmic reticulum; C:Golgi apparatus
1191	DNA replication complex GINS PSF1	825	1.01e-130	P:GO:0000727; C:GO:0000811; C:GO:0005829; P:GO:1902975; P:GO:1902983; C:GO:0031298	P:double-strand break repair via break-induced replication; C:GINS complex; C:cytosol; P:mitotic DNA replication initiation; P:DNA strand elongation involved in mitotic DNA replication; C:replication fork protection complex
1192	nuclear mRNA splicing factor-associated	2244	0	F:GO:0000166; F:GO:0003723; C:GO:0005684; C:GO:0005686; P:GO:0000398	F:nucleotide binding; F:RNA binding; C:U2-type spliceosomal complex; C:U2 snRNP; P:mRNA splicing, via spliceosome
1193	hypothetical protein A0O28_0069510	912	0
1194	hypothetical protein A0O28_0069500	2565	0	C:GO:0016021	C:integral component of membrane
1195	endosomal P24B precursor	615	5.45e-137	P:GO:0006888; P:GO:0016050; C:GO:0016021; C:GO:0005783; C:GO:0030134; P:GO:0006621	P:ER to Golgi vesicle-mediated transport; P:vesicle organization; C:integral component of membrane; C:endoplasmic reticulum; C:ER to Golgi transport vesicle; P:protein retention in ER lumen
1196	ADP-ribosylation factor	552	1.04e-134	F:GO:0005525; P:GO:0007264; C:GO:0005622	F:GTP binding; P:small GTPase mediated signal transduction; C:intracellular
1197	bifunctional purine biosynthesis ADE17	1785	0	F:GO:0003937; P:GO:0006189; C:GO:0005829; F:GO:0004643	F:IMP cyclohydrolase activity; P:'de novo' IMP biosynthetic process; C:cytosol; F:phosphoribosylaminoimidazolecarboxamide formyltransferase activity	IMP cyclohydrolase; Phosphoribosylaminoimidazolecarboxamide formyltransferase
1198	60S ribosomal L35	375	5.33e-84	F:GO:0003735; C:GO:0005840; P:GO:0006412	F:structural constituent of ribosome; C:ribosome; P:translation
1199	vesicle transport V-SNARE	654	1.04e-152	P:GO:0006888; C:GO:0005801; P:GO:0006906; P:GO:0015031; C:GO:0016021; F:GO:0005484; C:GO:0031201; C:GO:0000139; C:GO:0005797	P:ER to Golgi vesicle-mediated transport; C:cis-Golgi network; P:vesicle fusion; P:protein transport; C:integral component of membrane; F:SNAP receptor activity; C:SNARE complex; C:Golgi membrane; C:Golgi medial cisterna
1200	hypothetical protein THAR02_03168	1059	0	P:GO:0033615; C:GO:0032592; F:GO:0051082; C:GO:0005743	P:mitochondrial proton-transporting ATP synthase complex assembly; C:integral component of mitochondrial membrane; F:unfolded protein binding; C:mitochondrial inner membrane
1201	hypothetical protein CI102_1704, partial	1812	0	F:GO:0003824; P:GO:0009116	F:catalytic activity; P:nucleoside metabolic process
1202	hypothetical protein THAR02_07583	771	5.78e-164	C:GO:0016021	C:integral component of membrane
1203	hypothetical protein CI102_1701	1092	0
1204	hypothetical protein CI102_1700	1944	0	F:GO:0004622; P:GO:0009395	F:lysophospholipase activity; P:phospholipid catabolic process	Lysophospholipase; Carboxylesterase
1205	Branchpoint-bridging protein	1704	0	C:GO:0000243; F:GO:0008270; F:GO:0045131; C:GO:0005829; C:GO:0071004; P:GO:0000398	C:commitment complex; F:zinc ion binding; F:pre-mRNA branch point binding; C:cytosol; C:U2-type prespliceosome; P:mRNA splicing, via spliceosome
1206	Zn2Cys6 transcriptional regulator	1695	0	C:GO:0005634; F:GO:0008270; F:GO:0000981; P:GO:0006357	C:nucleus; F:zinc ion binding; F:RNA polymerase II transcription factor activity, sequence-specific DNA binding; P:regulation of transcription from RNA polymerase II promoter
1207	glycoside hydrolase family 5	1227	0	P:GO:0005975; F:GO:0004553	P:carbohydrate metabolic process; F:hydrolase activity, hydrolyzing O-glycosyl compounds
1208	hypothetical protein CI102_1693	813	0
1209	hypothetical protein CI102_1691	984	0
1210	adenosine deaminase	1083	0	C:GO:0005634; C:GO:0005829; F:GO:0019239	C:nucleus; C:cytosol; F:deaminase activity
1211	allantoate 10 TM domain	1515	0	P:GO:0055085; C:GO:0016021	P:transmembrane transport; C:integral component of membrane
1212	nmrA-like family	936	0
1213	hypothetical protein CI102_1686	2106	0	C:GO:0005634; F:GO:0008270; F:GO:0000981; P:GO:0006357	C:nucleus; F:zinc ion binding; F:RNA polymerase II transcription factor activity, sequence-specific DNA binding; P:regulation of transcription from RNA polymerase II promoter
1214	GH55 beta-1,3-glucanase	2280	0	P:GO:0008152; F:GO:0042973	P:metabolic process; F:glucan endo-1,3-beta-D-glucosidase activity	Beta-glucosidase; Glucan endo-1,3-beta-D-glucosidase
1215	hypothetical protein CI102_1684	678	4.56e-153
1216	hypothetical protein CI102_1683	717	1.13e-175
1217	AChain Structure Of Fungal Beta-mannosidase From Glycoside Hydrolase Family 2 Of Trichoderma Harzianum	2721	0	F:GO:0004567; P:GO:0005975	F:beta-mannosidase activity; P:carbohydrate metabolic process	Beta-mannosidase
1218	hypothetical protein CI102_1679	381	1.36e-69
1219	hypothetical protein CI102_1677	1293	0
1220	hypothetical protein CI102_1676	1836	0
1221	hypothetical protein CI102_15018	1041	4.4e-138	C:GO:0016021	C:integral component of membrane
1222	GH47 alpha-1,2-mannosidase	1782	0	F:GO:0005509; C:GO:0016020; P:GO:0008152; F:GO:0004571	F:calcium ion binding; C:membrane; P:metabolic process; F:mannosyl-oligosaccharide 1,2-alpha-mannosidase activity	Mannosyl-oligosaccharide 1,2-alpha-mannosidase; Alpha-mannosidase
1223	hypothetical protein A0O28_0089850	2082	0	C:GO:0005634; F:GO:0003677; F:GO:0008270; P:GO:0006351; F:GO:0000981; P:GO:0006357	C:nucleus; F:DNA binding; F:zinc ion binding; P:transcription, DNA-templated; F:RNA polymerase II transcription factor activity, sequence-specific DNA binding; P:regulation of transcription from RNA polymerase II promoter
1224	hypothetical protein CI102_11954	744	3.3e-112
1225	hypothetical protein CI102_11953	1146	0	F:GO:0016491; P:GO:0055114	F:oxidoreductase activity; P:oxidation-reduction process
1226	Zn2Cys6 transcriptional regulator	3015	0
1227	hypothetical protein CI102_4436	1050	0
1228	hypothetical protein CI102_4437	2913	0	F:GO:0016787; P:GO:0046856	F:hydrolase activity; P:phosphatidylinositol dephosphorylation
1229	hypothetical protein CI102_4438	657	6.33e-161	P:GO:0043085; P:GO:0000290; F:GO:0008047	P:positive regulation of catalytic activity; P:deadenylation-dependent decapping of nuclear-transcribed mRNA; F:enzyme activator activity
1230	hob3 [Trichoderma guizhouense]	777	0	C:GO:0031097; P:GO:0007264; C:GO:0051285; P:GO:1903475; P:GO:0007015; P:GO:0043547	C:medial cortex; P:small GTPase mediated signal transduction; C:cell cortex of cell tip; P:mitotic actomyosin contractile ring assembly; P:actin filament organization; P:positive regulation of GTPase activity
1231	PTH1 family peptidyl-tRNA hydrolase	627	8.59e-154	C:GO:0005739; P:GO:0032543; F:GO:0004045	C:mitochondrion; P:mitochondrial translation; F:aminoacyl-tRNA hydrolase activity	Aminoacyl-tRNA hydrolase; Carboxylesterase
1232	ammonium transporter MEP2	1446	0	F:GO:0015200; F:GO:0015398; C:GO:0016021; C:GO:0005794; P:GO:0001403; P:GO:0072489	F:methylammonium transmembrane transporter activity; F:high-affinity secondary active ammonium transmembrane transporter activity; C:integral component of membrane; C:Golgi apparatus; P:invasive growth in response to glucose limitation; P:methylammonium transmembrane transport
1233	hypothetical protein CI102_4442	675	1.92e-127	C:GO:0005634; F:GO:0004842; C:GO:0000142; P:GO:0000209; P:GO:0031146; C:GO:0019005; P:GO:0006974; P:GO:0071406; F:GO:0030674; P:GO:0000751	C:nucleus; F:ubiquitin-protein transferase activity; C:cellular bud neck contractile ring; P:protein polyubiquitination; P:SCF-dependent proteasomal ubiquitin-dependent protein catabolic process; C:SCF ubiquitin ligase complex; P:cellular response to DNA damage stimulus; P:cellular response to methylmercury; F:protein binding, bridging; P:mitotic cell cycle G1 arrest in response to pheromone
1234	hypothetical protein CI102_214, partial	990	5.6e-144	F:GO:0030170; C:GO:0016021; P:GO:0019752; F:GO:0016831	F:pyridoxal phosphate binding; C:integral component of membrane; P:carboxylic acid metabolic process; F:carboxy-lyase activity
1235	MFS permease	2724	0	P:GO:0055085; C:GO:0016021	P:transmembrane transport; C:integral component of membrane
1236	hypothetical protein CI102_210	1050	0	F:GO:0008270	F:zinc ion binding
1237	hypothetical protein CI102_209	903	0
1238	hypothetical protein A0O28_0107280 [Trichoderma guizhouense]	471	2.62e-109
1239	isochorismatase family	618	5.98e-154	F:GO:0003824; P:GO:0008152	F:catalytic activity; P:metabolic process
1240	Selenocysteine lyase	534	3e-109
1241	hypothetical protein CI102_205	390	3.09e-91
1242	hypothetical protein CI102_204	1884	0
1243	GUN16_TRIHA ame: Full=Endo-1,6-beta-D-glucanase ame: Full=Beta-1,6-glucanase ame: Full=Glucan endo-1,6-beta-glucosidase Flags: Precursor	1473	0	F:GO:0004348; P:GO:0005976; C:GO:0005615; F:GO:0046557; P:GO:0006665	F:glucosylceramidase activity; P:polysaccharide metabolic process; C:extracellular space; F:glucan endo-1,6-beta-glucosidase activity; P:sphingolipid metabolic process	Glucan endo-1,6-beta-glucosidase; Beta-glucosidase; Glucosylceramidase
1244	C2H2 transcriptional regulator	3435	0	C:GO:0005634; F:GO:0003677; F:GO:0008270; P:GO:0006351	C:nucleus; F:DNA binding; F:zinc ion binding; P:transcription, DNA-templated
1245	hypothetical protein CI102_198	645	4.69e-67	F:GO:0016787	F:hydrolase activity
1246	hypothetical protein A0O28_0107210	3240	0
1247	related to nitrogen metabolic regulation nmr	837	0
1248	hypothetical protein CI102_2356	1854	0
1249	GT32 Glycosyltransferase Family 32	1116	0
1250	GT32 Glycosyltransferase Family 32	1020	0
1251	N-acetylglucosaminyl-phosphatidylinositol de-N-acetylase	843	0	C:GO:0016021	C:integral component of membrane
1252	hypothetical protein CI102_2350	1464	0	C:GO:0005829; P:GO:0042254; C:GO:0005730	C:cytosol; P:ribosome biogenesis; C:nucleolus
1253	amino acid permease (GABA)	1614	0	C:GO:0016021; F:GO:0015171; P:GO:0003333	C:integral component of membrane; F:amino acid transmembrane transporter activity; P:amino acid transmembrane transport
1254	aldolase citrate lyase family [Trichoderma guizhouense]	951	0	F:GO:0016829	F:lyase activity
1255	hypothetical protein CI102_2341	1824	0	F:GO:0003700; P:GO:0006355; F:GO:0043565	F:transcription factor activity, sequence-specific DNA binding; P:regulation of transcription, DNA-templated; F:sequence-specific DNA binding
1256	homogentisate 1,2-dioxygenase	1245	0	P:GO:0006559; P:GO:0006570; P:GO:0055114; F:GO:0004411	P:L-phenylalanine catabolic process; P:tyrosine metabolic process; P:oxidation-reduction process; F:homogentisate 1,2-dioxygenase activity	Acting on single donors with incorporation of molecular oxygen (oxygenases). The oxygen incorporated need not be derived from O(2); Homogentisate 1,2-dioxygenase
1257	X-Pro dipeptidyl-peptidase C-terminal non-catalytic domain-containing	1920	0	P:GO:0006508; F:GO:0008239	P:proteolysis; F:dipeptidyl-peptidase activity	Acting on peptide bonds (peptidases)
1258	hypothetical protein CI102_2337	786	0	F:GO:0010181; F:GO:0016491; P:GO:0055114	F:FMN binding; F:oxidoreductase activity; P:oxidation-reduction process
1259	hypothetical protein CI102_2335	1869	0
1260	dolichyl-phosphate-mannose- mannosyltransferase	2145	0	F:GO:0000030; P:GO:0006493; P:GO:0097502; C:GO:0016021	F:mannosyltransferase activity; P:protein O-linked glycosylation; P:mannosylation; C:integral component of membrane
1261	polysaccharide export CAP59	1248	0	C:GO:0016021	C:integral component of membrane
1262	hypothetical protein CI102_5614	1071	0
1263	Zinc finger transcription factor ace1	2199	0	F:GO:0003676; F:GO:0046872	F:nucleic acid binding; F:metal ion binding
1264	MRSP1 expansin	405	4.51e-94
1265	hypothetical protein A0O28_0070080	3399	0	F:GO:0005524	F:ATP binding
1266	hypothetical protein CI102_13995	3828	0
1267	hypothetical protein CI102_8596	1506	0	F:GO:0000166	F:nucleotide binding
1268	hypothetical protein CI102_8597	834	6.84e-110
1269	hypothetical protein CI102_8598	414	1.87e-97
1270	Kynurenine 3-monooxygenase and related flavo monooxygenase	1269	0	F:GO:0071949; F:GO:0016491; P:GO:0055114	F:FAD binding; F:oxidoreductase activity; P:oxidation-reduction process
1271	asparagine synthase	1647	0	P:GO:0006529; F:GO:0004066	P:asparagine biosynthetic process; F:asparagine synthase (glutamine-hydrolyzing) activity	Asparagine synthase (glutamine-hydrolyzing)
1272	hypothetical protein CI102_8601	927	4.33e-167
1273	hypothetical protein A0O28_0070160	468	1.86e-81
1274	hypothetical protein CI102_8603	1356	0	F:GO:0003824	F:catalytic activity
1275	hypothetical protein CI102_8604	303	1.17e-56
1276	Anthranilate phosphoribosyltransferase	2199	0	P:GO:0000162; C:GO:0005829; F:GO:0004048	P:tryptophan biosynthetic process; C:cytosol; F:anthranilate phosphoribosyltransferase activity	Anthranilate phosphoribosyltransferase
1277	transcription initiation factor TFIIB	1071	0	F:GO:0008270; F:GO:0001129; F:GO:0001139; P:GO:0006413; F:GO:0000993; P:GO:0001113; P:GO:0006357; C:GO:0005634; C:GO:0097550; F:GO:0003743; P:GO:0051123; P:GO:0001174; P:GO:2000679; F:GO:0017025	F:zinc ion binding; F:RNA polymerase II transcription factor activity, TBP-class protein binding, involved in preinitiation complex assembly; F:transcription factor activity, core RNA polymerase II recruiting; P:translational initiation; F:RNA polymerase II core binding; P:transcriptional open complex formation at RNA polymerase II promoter; P:regulation of transcription from RNA polymerase II pr…
1278	Phospholipid-translocating P-type flippase	4266	0	F:GO:0000287; F:GO:0005524; P:GO:0045332; C:GO:0016021; F:GO:0004012	F:magnesium ion binding; F:ATP binding; P:phospholipid translocation; C:integral component of membrane; F:phospholipid-translocating ATPase activity	Adenosinetriphosphatase; Phospholipid-translocating ATPase; Nucleoside-triphosphate phosphatase
1279	MFS permease	1920	0	P:GO:0055085; C:GO:0016021	P:transmembrane transport; C:integral component of membrane
1280	hypothetical protein THAR02_04889	2754	0
1281	hypothetical protein CI102_10346	1032	0
1282	hypothetical protein CI102_10347	1938	0	F:GO:0031418; F:GO:0005506; F:GO:0016706; P:GO:0055114	F:L-ascorbic acid binding; F:iron ion binding; F:oxidoreductase activity, acting on paired donors, with incorporation or reduction of molecular oxygen, 2-oxoglutarate as one donor, and incorporation of one atom each of oxygen into both donors; P:oxidation-reduction process	Acting on paired donors, with incorporation or reduction of molecular oxygen. The oxygen incorporated need not be derived from O(2)
1283	Selenocysteine lyase	1281	0	F:GO:0003824	F:catalytic activity
1284	HFBs protein	606	5.86e-51
1285	phosphatase methylesterase 1	1257	0
1286	Zn2Cys6 transcriptional regulator	1029	0
1287	hypothetical protein CI102_14659	387	2.12e-86	C:GO:0016021	C:integral component of membrane
1288	sulfide:quinone oxidoreductase flavo-binding	1338	0
1289	hypothetical protein CI102_6509	1017	0
1290	GH [Trichoderma guizhouense]	708	7.95e-173
1291	hypothetical protein CI102_6507	432	9.3e-94
1292	dipeptidyl peptidase 5	1680	0	F:GO:0016787	F:hydrolase activity
1293	MRSP1 expansin	522	3.22e-114
1294	NAD dependent epimerase dehydratase	780	3.4e-175	F:GO:0050662; F:GO:0003824	F:coenzyme binding; F:catalytic activity
1295	Zn(2)-C6 fungal-type DNA-binding domain	900	9.09e-179	C:GO:0005634; F:GO:0003677; F:GO:0008270; F:GO:0000981; P:GO:0006357	C:nucleus; F:DNA binding; F:zinc ion binding; F:RNA polymerase II transcription factor activity, sequence-specific DNA binding; P:regulation of transcription from RNA polymerase II promoter
1296	Zn-dependent alcohol dehydrogenase	1077	0	F:GO:0008270; F:GO:0016491; P:GO:0055114	F:zinc ion binding; F:oxidoreductase activity; P:oxidation-reduction process
1297	hypothetical protein A0O28_0009000	3231	0
1298	zinc containing alcohol dehydrogenase superfamily	1068	0
1299	Methionine aminopeptidase 2-3	1350	0	P:GO:0070084; C:GO:0005737; F:GO:0046872; P:GO:0006508; F:GO:0070006	P:protein initiator methionine removal; C:cytoplasm; F:metal ion binding; P:proteolysis; F:metalloaminopeptidase activity	Acting on peptide bonds (peptidases)
1300	hypothetical protein CI102_13439	933	0
1301	hypothetical protein CI102_13438	1986	0	C:GO:0005634; F:GO:0008270; F:GO:0000981; P:GO:0006357	C:nucleus; F:zinc ion binding; F:RNA polymerase II transcription factor activity, sequence-specific DNA binding; P:regulation of transcription from RNA polymerase II promoter
1302	alcohol dehydrogenase	1008	0	F:GO:0008270; F:GO:0016491; P:GO:0055114	F:zinc ion binding; F:oxidoreductase activity; P:oxidation-reduction process
1303	Zn2Cys6 transcriptional regulator	2289	0	C:GO:0005634; F:GO:0003677; F:GO:0008270; P:GO:0006351; F:GO:0000981; P:GO:0006357	C:nucleus; F:DNA binding; F:zinc ion binding; P:transcription, DNA-templated; F:RNA polymerase II transcription factor activity, sequence-specific DNA binding; P:regulation of transcription from RNA polymerase II promoter
1304	hypothetical protein CI102_12374	627	4.71e-102	F:GO:0046983	F:protein dimerization activity
1305	hypothetical protein CI102_12375	1098	0	P:GO:0005975; F:GO:0003824	P:carbohydrate metabolic process; F:catalytic activity
1306	MFS permease	1656	0	F:GO:0016810; F:GO:0022891; P:GO:0055085; P:GO:0006807; C:GO:0016021	F:hydrolase activity, acting on carbon-nitrogen (but not peptide) bonds; F:substrate-specific transmembrane transporter activity; P:transmembrane transport; P:nitrogen compound metabolic process; C:integral component of membrane
1307	hypothetical protein CI102_12377	774	5.22e-175	F:GO:0016810; P:GO:0006807	F:hydrolase activity, acting on carbon-nitrogen (but not peptide) bonds; P:nitrogen compound metabolic process
1308	GH3 beta-glucosidase CEL3e	2277	0	P:GO:0005975; F:GO:0004553	P:carbohydrate metabolic process; F:hydrolase activity, hydrolyzing O-glycosyl compounds
1309	Zn2Cys6 transcriptional regulator	1359	0	P:GO:0006355	P:regulation of transcription, DNA-templated
1310	Phosphoribosylglycinamide formyltransferase	675	9.9e-163	C:GO:0005634; F:GO:0004644; P:GO:0046084; C:GO:0005737; P:GO:0006189	C:nucleus; F:phosphoribosylglycinamide formyltransferase activity; P:adenine biosynthetic process; C:cytoplasm; P:'de novo' IMP biosynthetic process	Phosphoribosylglycinamide formyltransferase
1311	beta-lactamase class C	1242	0
1312	Flavin-containing monooxygenase	1698	0
1313	hypothetical protein CI102_4271	729	5.4e-176	F:GO:0050661; F:GO:0050660; P:GO:0055114; F:GO:0004499	F:NADP binding; F:flavin adenine dinucleotide binding; P:oxidation-reduction process; F:N,N-dimethylaniline monooxygenase activity	Flavin-containing monooxygenase; Acting on paired donors, with incorporation or reduction of molecular oxygen. The oxygen incorporated need not be derived from O(2)
1314	oxalate decarboxylase	1491	0	P:GO:0033609; F:GO:0045735	P:oxalate metabolic process; F:nutrient reservoir activity
1315	---NA---	324
1316	cytochrome P450	1656	0	F:GO:0005506; F:GO:0016705; C:GO:0016021; P:GO:0055114; F:GO:0004497; F:GO:0020037	F:iron ion binding; F:oxidoreductase activity, acting on paired donors, with incorporation or reduction of molecular oxygen; C:integral component of membrane; P:oxidation-reduction process; F:monooxygenase activity; F:heme binding
1317	hypothetical protein CI102_4275	1524	0
1318	GH3 beta-xylosidase XYL3b	2619	0	P:GO:0005975; F:GO:0004553	P:carbohydrate metabolic process; F:hydrolase activity, hydrolyzing O-glycosyl compounds
1319	hypothetical protein CI102_4277	711	3.98e-175
1320	AMP deaminase	492	2.44e-109	F:GO:0003876; P:GO:0032264	F:AMP deaminase activity; P:IMP salvage	Adenosine-phosphate deaminase; AMP deaminase
1321	ADP,ATP carrier	939	0	P:GO:0055085; C:GO:0016021; C:GO:0005743; F:GO:0005215	P:transmembrane transport; C:integral component of membrane; C:mitochondrial inner membrane; F:transporter activity
1322	Zn2Cys6 transcriptional regulator	2163	0	C:GO:0005634; F:GO:0003677; F:GO:0008270; P:GO:0006351; F:GO:0000981; P:GO:0006357	C:nucleus; F:DNA binding; F:zinc ion binding; P:transcription, DNA-templated; F:RNA polymerase II transcription factor activity, sequence-specific DNA binding; P:regulation of transcription from RNA polymerase II promoter
1323	short chain dehydrogenase reductase	762	0
1324	hypothetical protein A0O28_0105570	984	0	P:GO:0008152; F:GO:0016787	P:metabolic process; F:hydrolase activity
1325	GH55 beta-1 3-glucanase	2301	0
1326	hypothetical protein CI102_11972	726	4.21e-177
1327	hypothetical protein A0O28_0105600	2616	0
1328	hypothetical protein CI102_10067	702	4.43e-159
1329	hypothetical protein CI102_10066	471	5.56e-34
1330	hypothetical protein CI102_10065	624	7.73e-117
1331	hypothetical protein CI102_10064	711	8.97e-69
1332	hypothetical protein CI102_10063	1065	0	P:GO:0015012; C:GO:0016021; P:GO:0006024	P:heparan sulfate proteoglycan biosynthetic process; C:integral component of membrane; P:glycosaminoglycan biosynthetic process
1333	hypothetical protein CI102_10062	1086	0	C:GO:0016021	C:integral component of membrane
1334	hypothetical protein CI102_10059	1482	0	F:GO:0016491; C:GO:0016021; P:GO:0055114	F:oxidoreductase activity; C:integral component of membrane; P:oxidation-reduction process
1335	hypothetical protein CI102_10058	1053	0
1336	hypothetical protein CI102_10355	1428	0	F:GO:0016717; P:GO:0006629; C:GO:0016021; P:GO:0055114	F:oxidoreductase activity, acting on paired donors, with oxidation of a pair of donors resulting in the reduction of molecular oxygen to two molecules of water; P:lipid metabolic process; C:integral component of membrane; P:oxidation-reduction process	Acting on paired donors, with incorporation or reduction of molecular oxygen. The oxygen incorporated need not be derived from O(2)
1337	hypothetical protein CI102_10356	1113	0
1338	hypothetical protein A0O28_0105710	2163	0	C:GO:0005794	C:Golgi apparatus
1339	T-complex 1 subunit beta	2673	0	C:GO:0005634; C:GO:0005832; F:GO:0005524; F:GO:0051082; P:GO:0006457	C:nucleus; C:chaperonin-containing T-complex; F:ATP binding; F:unfolded protein binding; P:protein folding
1340	eukaryotic translation initiation factor 3 subunit B	2250	0	F:GO:0000166; C:GO:0043614; F:GO:0003743; P:GO:0001731; C:GO:0010494; C:GO:0071541; C:GO:0016282; C:GO:0071540; C:GO:0005829; C:GO:0033290; F:GO:0031369; P:GO:0006446	F:nucleotide binding; C:multi-eIF complex; F:translation initiation factor activity; P:formation of translation preinitiation complex; C:cytoplasmic stress granule; C:eukaryotic translation initiation factor 3 complex, eIF3m; C:eukaryotic 43S preinitiation complex; C:eukaryotic translation initiation factor 3 complex, eIF3e; C:cytosol; C:eukaryotic 48S preinitiation complex; F:translation initiat…
1341	Transmembran serin threoninkinase Ire1	3702	0	F:GO:0005524; P:GO:0090501; F:GO:0004540; F:GO:0004672; P:GO:0006397; P:GO:0006468	F:ATP binding; P:RNA phosphodiester bond hydrolysis; F:ribonuclease activity; F:protein kinase activity; P:mRNA processing; P:protein phosphorylation
1342	hypothetical protein CI102_10363	2484	0	F:GO:0008270; C:GO:0005829	F:zinc ion binding; C:cytosol
1343	SWIB MDM2 domain	825	2.16e-130	F:GO:0003677	F:DNA binding
1344	hypothetical protein CI102_10364	1146	0
1345	GT31 b-glycosyltransferase	1518	0	C:GO:0016021	C:integral component of membrane
1346	hypothetical protein CI102_14250	909	1.84e-167
1347	hypothetical protein CI102_14249	2655	0
1348	hypothetical protein THAR02_03495	1473	0	C:GO:0016021	C:integral component of membrane
1349	hypothetical protein CI102_1285	1056	0	P:GO:0055085; C:GO:0016021	P:transmembrane transport; C:integral component of membrane
1350	L-amino acid oxidase	927	0	F:GO:0016491; P:GO:0055114	F:oxidoreductase activity; P:oxidation-reduction process
1351	Zn2Cys6 transcriptional regulator	1689	0	C:GO:0005634; F:GO:0008270; F:GO:0000981; P:GO:0006357	C:nucleus; F:zinc ion binding; F:RNA polymerase II transcription factor activity, sequence-specific DNA binding; P:regulation of transcription from RNA polymerase II promoter
1352	hypothetical protein CI102_11456	327	3.71e-46
1353	hypothetical protein CI102_11457	837	2.96e-148
1354	Nucleotide exchange factor Sil1	1233	0	P:GO:0006616; P:GO:0050790; C:GO:0005622	P:SRP-dependent cotranslational protein targeting to membrane, translocation; P:regulation of catalytic activity; C:intracellular
1355	hypothetical protein CI102_11459	1356	0
1356	hypothetical protein CI102_11460	1209	0
1357	hypothetical protein CI102_11461	2067	0	F:GO:0003676	F:nucleic acid binding
1358	HET domain-containing	1980	0
1359	hypothetical protein THAR02_06788	3639	0	P:GO:0097553; C:GO:0016021; C:GO:0005829; C:GO:0005794	P:calcium ion transmembrane import into cytosol; C:integral component of membrane; C:cytosol; C:Golgi apparatus
1360	hypothetical protein THAR02_06789	3015	0	F:GO:0005524; P:GO:0006298; F:GO:0030983	F:ATP binding; P:mismatch repair; F:mismatched DNA binding
1361	6,7-dimethyl-8-ribityllumazine synthase [Trichoderma guizhouense]	612	2.21e-145	P:GO:0009231; F:GO:0016740; C:GO:0009349	P:riboflavin biosynthetic process; F:transferase activity; C:riboflavin synthase complex
1362	hypothetical protein CI102_14123	2916	0
1363	hypothetical protein CI102_14120	1743	0	P:GO:0098655; C:GO:0016021; F:GO:0008324	P:cation transmembrane transport; C:integral component of membrane; F:cation transmembrane transporter activity
1364	hypothetical protein CI102_11797	5808	0	P:GO:0048015; P:GO:0046854; F:GO:0016301; C:GO:0005622	P:phosphatidylinositol-mediated signaling; P:phosphatidylinositol phosphorylation; F:kinase activity; C:intracellular
1365	20S proteasome beta-type subunit Pre7	795	0	P:GO:0043161; F:GO:0004298; C:GO:0019774; P:GO:0010499	P:proteasome-mediated ubiquitin-dependent protein catabolic process; F:threonine-type endopeptidase activity; C:proteasome core complex, beta-subunit complex; P:proteasomal ubiquitin-independent protein catabolic process	Acting on peptide bonds (peptidases)
1366	hypothetical protein A0O28_0099980	1824	0	F:GO:0000166; F:GO:0003723	F:nucleotide binding; F:RNA binding
1367	Hsp26 Hsp42	660	1.04e-147
1368	DNA repair rhp51	1056	0	F:GO:0008094; P:GO:0000724; F:GO:0003691; P:GO:0000723; P:GO:0000711; F:GO:0043047; C:GO:0000775; P:GO:0042148; P:GO:0006312; P:GO:0007533; C:GO:0005635; C:GO:0030998; F:GO:0005524; F:GO:0000150; P:GO:1990426	F:DNA-dependent ATPase activity; P:double-strand break repair via homologous recombination; F:double-stranded telomeric DNA binding; P:telomere maintenance; P:meiotic DNA repair synthesis; F:single-stranded telomeric DNA binding; C:chromosome, centromeric region; P:strand invasion; P:mitotic recombination; P:mating type switching; C:nuclear envelope; C:linear element; F:ATP binding; F:recombinase…	Adenosinetriphosphatase; Nucleoside-triphosphate phosphatase
1369	hypothetical protein CI102_11802	3465	0	C:GO:0031080; C:GO:0034399; P:GO:0016973	C:nuclear pore outer ring; C:nuclear periphery; P:poly(A)+ mRNA export from nucleus
1370	vacuolar sorting-associated 26	1191	0
1371	60S ribosomal L9	582	6.66e-138	F:GO:0003735; C:GO:0005840; F:GO:0019843; P:GO:0006412	F:structural constituent of ribosome; C:ribosome; F:rRNA binding; P:translation
1372	hypothetical protein CI102_11318	1203	7.52e-168	C:GO:0016021	C:integral component of membrane
1373	V-type H+-transporting ATPase 54 kDa subunit	1434	0	C:GO:0000221; P:GO:0015991; C:GO:0000329; F:GO:0046961	C:vacuolar proton-transporting V-type ATPase, V1 domain; P:ATP hydrolysis coupled proton transport; C:fungal-type vacuole membrane; F:proton-transporting ATPase activity, rotational mechanism	Adenosinetriphosphatase; Nucleoside-triphosphate phosphatase
1374	lycine cleavage system T	1314	0	F:GO:0008483; F:GO:0004375; P:GO:0055114; F:GO:0004047; P:GO:0006546; P:GO:0006730; P:GO:0032259	F:transaminase activity; F:glycine dehydrogenase (decarboxylating) activity; P:oxidation-reduction process; F:aminomethyltransferase activity; P:glycine catabolic process; P:one-carbon metabolic process; P:methylation	Aminomethyltransferase; Glycine dehydrogenase (aminomethyl-transferring)
1375	hypothetical protein A0O28_0099890	1905	0
1376	hypothetical protein CI102_11314, partial	513	1.24e-80	C:GO:0016021	C:integral component of membrane
1377	DASH family cryptochrome	3735	0	P:GO:0006281; F:GO:0003913	P:DNA repair; F:DNA photolyase activity	Carbon-carbon lyases
1378	MFS permease (light regulation of gametogenesis 6)	1434	0	P:GO:0055085; C:GO:0016021	P:transmembrane transport; C:integral component of membrane
1379	hypothetical protein THAR02_07832	2391	0
1380	prolyl oligopeptidase	2100	0	P:GO:0006508; F:GO:0008236	P:proteolysis; F:serine-type peptidase activity
1381	hypothetical protein CI102_3020	1545	0	C:GO:0016021	C:integral component of membrane
1382	hypothetical protein CI102_3018	1944	0
1383	GH71 alpha-1 3-glucanase	1278	0	P:GO:1904541; C:GO:0005576; F:GO:0051118; C:GO:1990819; P:GO:0030995	P:fungal-type cell wall disassembly involved in conjugation with cellular fusion; C:extracellular region; F:glucan endo-1,3-alpha-glucosidase activity; C:actin fusion focus; P:cell septum edging catabolic process	Glucan endo-1,3-alpha-glucosidase
1384	Zn2Cys6 transcriptional regulator	2229	0	C:GO:0005634; F:GO:0008270; F:GO:0000981; P:GO:0006357	C:nucleus; F:zinc ion binding; F:RNA polymerase II transcription factor activity, sequence-specific DNA binding; P:regulation of transcription from RNA polymerase II promoter
1385	cell wall (Metarhizium adhesion Mad1)	2397	2.1e-154
1386	hypothetical protein CI102_11336	681	2.36e-152
1387	hypothetical protein CI102_11335	1734	0
1388	aspartyl protease	1593	0	F:GO:0004190; P:GO:0006508	F:aspartic-type endopeptidase activity; P:proteolysis	Acting on peptide bonds (peptidases)
1389	esterase lipase	1056	0	P:GO:0008152; F:GO:0016787	P:metabolic process; F:hydrolase activity
1390	short chain dehydrogenase reductase	990	0
1391	Inorganic phosphate transporter	1422	0	F:GO:0015169; P:GO:0015794; P:GO:0055085; P:GO:0001407; C:GO:0016021; F:GO:0001406; C:GO:0005886	F:glycerol-3-phosphate transmembrane transporter activity; P:glycerol-3-phosphate transport; P:transmembrane transport; P:glycerophosphodiester transport; C:integral component of membrane; F:glycerophosphodiester transmembrane transporter activity; C:plasma membrane
1392	hypothetical protein CI102_11329	792	5.18e-157
1393	hypothetical protein CI102_13486	822	0
1394	hypothetical protein CI102_13484	585	7.07e-127
1395	hypothetical protein CI102_14681	1704	0
1396	hypothetical protein THAR02_10470	4098	0
1397	ATP12 chaperone	1095	0	P:GO:0043461	P:proton-transporting ATP synthase complex assembly
1398	Adaptor complex	2757	0	P:GO:0016192; F:GO:0005198; C:GO:0005829; C:GO:0000139; P:GO:0006886; C:GO:0030126	P:vesicle-mediated transport; F:structural molecule activity; C:cytosol; C:Golgi membrane; P:intracellular protein transport; C:COPI vesicle coat
1399	hypothetical protein CI102_14590	3477	0	C:GO:0005739; P:GO:0090002; C:GO:0005886	C:mitochondrion; P:establishment of protein localization to plasma membrane; C:plasma membrane
1400	Hormone receptor	723	7.02e-116	C:GO:0016021	C:integral component of membrane
1401	phosducin like class I [Trichoderma guizhouense]	774	2.11e-166
1402	---NA---	324
1403	heterotrimeric G beta subunit	1077	0	P:GO:0007165	P:signal transduction
1404	acetoacetyl- synthase	2091	0	F:GO:0030729; P:GO:0006629	F:acetoacetate-CoA ligase activity; P:lipid metabolic process	Acetoacetate--CoA ligase
1405	serine palmitoyltransferase	1977	0	F:GO:0030170; C:GO:0005783; P:GO:0009058; F:GO:0016740	F:pyridoxal phosphate binding; C:endoplasmic reticulum; P:biosynthetic process; F:transferase activity
1406	regulator of MAPKKK STE50	1452	0	F:GO:0032093; P:GO:0034605; P:GO:0045859; C:GO:0005737; P:GO:0000161; P:GO:0007232; F:GO:0019887; P:GO:0001402; P:GO:0000750	F:SAM domain binding; P:cellular response to heat; P:regulation of protein kinase activity; C:cytoplasm; P:MAPK cascade involved in osmosensory signaling pathway; P:osmosensory signaling pathway via Sho1 osmosensor; F:protein kinase regulator activity; P:signal transduction involved in filamentous growth; P:pheromone-dependent signal transduction involved in conjugation with cellular fusion
1407	hypothetical protein CI102_13794	489	3.06e-56	C:GO:0016021	C:integral component of membrane
1408	hypothetical protein CI102_13793	1419	0
1409	hypothetical protein CI102_14312	1410	0
1410	N-acetylglucosaminylphosphatidylinositol deacetylase	945	0	C:GO:0016021	C:integral component of membrane
1411	hypothetical protein CI102_14314	636	1.99e-156	C:GO:0016021	C:integral component of membrane
1412	hypothetical protein CI102_14315	489	2.01e-76	C:GO:0016021	C:integral component of membrane
1413	CPA1 family monovalent cation:H+ antiporter	3141	0	P:GO:0030007; P:GO:0036376; F:GO:0015385; P:GO:0097623; C:GO:0045121; C:GO:0016021; P:GO:0006970; P:GO:1902600; C:GO:0005886	P:cellular potassium ion homeostasis; P:sodium ion export from cell; F:sodium:proton antiporter activity; P:potassium ion export across plasma membrane; C:membrane raft; C:integral component of membrane; P:response to osmotic stress; P:hydrogen ion transmembrane transport; C:plasma membrane
1414	hypothetical protein CI102_256	1692	0
1415	hypothetical protein CI102_255	1131	0
1416	ankyrin repeat	4539	0
1417	hypothetical protein CI102_252	894	0
1418	hypothetical protein CI102_251	2442	0	P:GO:0006508; F:GO:0004252	P:proteolysis; F:serine-type endopeptidase activity	Acting on peptide bonds (peptidases)
1419	hypothetical protein CI102_250	2355	0	F:GO:0046872; F:GO:0004409; C:GO:0005739; F:GO:0051539; P:GO:0019878	F:metal ion binding; F:homoaconitate hydratase activity; C:mitochondrion; F:4 iron, 4 sulfur cluster binding; P:lysine biosynthetic process via aminoadipic acid	Homoaconitate hydratase
1420	hypothetical protein CI102_249	375	1.99e-87	F:GO:0030145	F:manganese ion binding
1421	hypothetical protein CI102_248	1047	2.92e-172
1422	hypothetical protein CI102_247	1254	0	P:GO:0006508; F:GO:0008237	P:proteolysis; F:metallopeptidase activity
1423	glycosylhydrolase family 18-6	4146	0	F:GO:0004568; P:GO:0005975; F:GO:0008061; P:GO:0006032	F:chitinase activity; P:carbohydrate metabolic process; F:chitin binding; P:chitin catabolic process	Chitinase
1424	serine threonine- kinase gad8	2472	0	F:GO:0005524; F:GO:0004672; P:GO:0006468	F:ATP binding; F:protein kinase activity; P:protein phosphorylation
1425	NCS1 nucleoside transporter	1638	0	P:GO:0055085; C:GO:0016021; F:GO:0005215	P:transmembrane transport; C:integral component of membrane; F:transporter activity
1426	hypothetical protein THARTR1_03421	3852	0	F:GO:0016787	F:hydrolase activity
1427	hypothetical protein CI102_11442	1104	0
1428	ATP synthase F0	873	2.52e-180	C:GO:0016021	C:integral component of membrane
1429	hypothetical protein CI102_11439	555	7.55e-120	F:GO:0000287; P:GO:0006633; F:GO:0008897	F:magnesium ion binding; P:fatty acid biosynthetic process; F:holo-[acyl-carrier-protein] synthase activity	Holo-[acyl-carrier-protein] synthase
1430	ABC transporter	4563	0	F:GO:0005524; F:GO:0042626; P:GO:0055085; C:GO:0016021	F:ATP binding; F:ATPase activity, coupled to transmembrane movement of substances; P:transmembrane transport; C:integral component of membrane	Adenosinetriphosphatase; Nucleoside-triphosphate phosphatase
1431	CTP synthase	1719	0	F:GO:0005524; P:GO:0044210; P:GO:0006541; F:GO:0003883	F:ATP binding; P:'de novo' CTP biosynthetic process; P:glutamine metabolic process; F:CTP synthase activity	CTP synthase (glutamine hydrolyzing)
1432	hypothetical protein A0O28_0012180	2331	0	F:GO:0003824; P:GO:0009116	F:catalytic activity; P:nucleoside metabolic process
1433	hypothetical protein CI102_11727	822	0
1434	hypothetical protein CI102_11728	600	6.9e-135
1435	hypothetical protein THAR02_00662	3588	0
1436	D-3-phosphoglycerate dehydrogenase	831	0	F:GO:0016616; F:GO:0051287; P:GO:0055114	F:oxidoreductase activity, acting on the CH-OH group of donors, NAD or NADP as acceptor; F:NAD binding; P:oxidation-reduction process
1437	hypothetical protein THAR02_00659	1749	0
1438	hypothetical protein CI102_11733	2403	0
1439	alpha-L-arabinofuranosidase B	1533	0	P:GO:0046373; F:GO:0046556; P:GO:0031221	P:L-arabinose metabolic process; F:alpha-L-arabinofuranosidase activity; P:arabinan metabolic process	Non-reducing end alpha-L-arabinofuranosidase
1440	glycoside hydrolase family 3	2313	0	P:GO:0005975; F:GO:0004553	P:carbohydrate metabolic process; F:hydrolase activity, hydrolyzing O-glycosyl compounds
1441	hypothetical protein CI102_13180	597	5.53e-101
1442	MTHFRMethylenetetrahydrofolate reductase	1794	0	P:GO:0009086; C:GO:0005739; P:GO:0035999; P:GO:0055114; F:GO:0004489	P:methionine biosynthetic process; C:mitochondrion; P:tetrahydrofolate interconversion; P:oxidation-reduction process; F:methylenetetrahydrofolate reductase (NAD(P)H) activity	Methylenetetrahydrofolate reductase (NAD(P)H)
1443	hypothetical protein CI102_15348	2139	0	F:GO:0000166; C:GO:0000790; C:GO:0016604; C:GO:1990477; F:GO:0003723; F:GO:0046872; P:GO:0006397; P:GO:1902802	F:nucleotide binding; C:nuclear chromatin; C:nuclear body; C:NURS complex; F:RNA binding; F:metal ion binding; P:mRNA processing; P:regulation of heterochromatin domain assembly
1444	elongation factor 2	2535	0	F:GO:0005525; F:GO:0003746; F:GO:0003924; P:GO:0006414	F:GTP binding; F:translation elongation factor activity; F:GTPase activity; P:translational elongation	Nucleoside-triphosphate phosphatase
1445	hypothetical protein CI102_12063	9510	0
1446	hypothetical protein CI102_12064	1695	0	C:GO:0016021	C:integral component of membrane
1447	GH92 alpha-1,2-mannosidase	2367	0	P:GO:0005975; F:GO:0030246; F:GO:0016787	P:carbohydrate metabolic process; F:carbohydrate binding; F:hydrolase activity
1448	hypothetical protein CI102_12067	2244	0
1449	exocyst complex component Sec5	3090	0	C:GO:0000131; C:GO:0005934; C:GO:0005935; P:GO:0006893; P:GO:0001927; P:GO:0048309; C:GO:0000145	C:incipient cellular bud site; C:cellular bud tip; C:cellular bud neck; P:Golgi to plasma membrane transport; P:exocyst assembly; P:endoplasmic reticulum inheritance; C:exocyst
1450	isocitrate dehydrogenase (NAD) subunit mitochondrial	1146	0	F:GO:0000287; F:GO:0004449; F:GO:0051287; C:GO:0005739; P:GO:0006099	F:magnesium ion binding; F:isocitrate dehydrogenase (NAD+) activity; F:NAD binding; C:mitochondrion; P:tricarboxylic acid cycle	Isocitrate dehydrogenase (NAD(+))
1451	hypothetical protein CI102_15351	1107	0
1452	hypothetical protein CI102_2107	633	9.91e-143	C:GO:0005634; P:GO:0005975; F:GO:0047938; C:GO:0005737; F:GO:0030246	C:nucleus; P:carbohydrate metabolic process; F:glucose-6-phosphate 1-epimerase activity; C:cytoplasm; F:carbohydrate binding	Glucose-6-phosphate 1-epimerase
1453	Phospho-2-dehydro-3-deoxyheptonate aldolase	1467	0	P:GO:0009073; F:GO:0003849	P:aromatic amino acid family biosynthetic process; F:3-deoxy-7-phosphoheptulonate synthase activity	3-deoxy-7-phosphoheptulonate synthase
1454	hypothetical protein CI102_2105	345	4.08e-35
1455	hypothetical protein CI102_2104	3651	0	F:GO:0003677	F:DNA binding
1456	hypothetical protein A0O28_0101750	1872	0
1457	---NA---	630
1458	hypothetical protein CI102_2099	2940	0	C:GO:0016021	C:integral component of membrane
1459	palmitoyltransferase PFA4	1272	0	F:GO:0008270; F:GO:0019706; C:GO:0016021; C:GO:0005783; P:GO:0018345	F:zinc ion binding; F:protein-cysteine S-palmitoyltransferase activity; C:integral component of membrane; C:endoplasmic reticulum; P:protein palmitoylation	Protein S-acyltransferase
1460	hypothetical protein CI102_12984	4035	0	C:GO:0016459; F:GO:0005524; F:GO:0003774	C:myosin complex; F:ATP binding; F:motor activity	Nucleoside-triphosphate phosphatase
1461	hypothetical protein A0O28_0101790 [Trichoderma guizhouense]	363	5.83e-68
1462	hypothetical protein CI102_12982	411	1.32e-29
1463	FKBP-type peptidyl-prolyl cis-trans isomerase	513	6.61e-87	F:GO:0003755; P:GO:0000413; P:GO:0006457	F:peptidyl-prolyl cis-trans isomerase activity; P:protein peptidyl-prolyl isomerization; P:protein folding	Peptidylprolyl isomerase
1464	DNA polymerase a Y family lesion bypass polymerase	1902	0
1465	hypothetical protein A0O28_0101830	1281	0
1466	hypothetical protein CI102_3862	1284	0
1467	NADH-quinone oxidoreductase	606	4.11e-135	F:GO:0010181; P:GO:0045892; F:GO:0016491; P:GO:0055114	F:FMN binding; P:negative regulation of transcription, DNA-templated; F:oxidoreductase activity; P:oxidation-reduction process
1468	hypothetical protein CI102_3860	804	0
1469	hypothetical protein THAR02_05939	804	4.04e-142	C:GO:0016021	C:integral component of membrane
1470	hypothetical protein CI102_3856	570	1.06e-140
1471	hypothetical protein A0O28_0101890	831	1.27e-154
1472	hypothetical protein CI102_3852	1239	1.22e-139
1473	proclavaminate amidinohydrolase	1113	0	F:GO:0016813; F:GO:0046872	F:hydrolase activity, acting on carbon-nitrogen (but not peptide) bonds, in linear amidines; F:metal ion binding
1474	hypothetical protein CI102_3849	1593	0	F:GO:0003950	F:NAD+ ADP-ribosyltransferase activity	NAD(+) ADP-ribosyltransferase
1475	pre-mRNA-processing factor 17	1545	0
1476	ER-derived vesicles Erv14 [Trichoderma guizhouense]	417	4.1e-100	C:GO:0016021; P:GO:0006810	C:integral component of membrane; P:transport
1477	methionyl aminopeptidase	1167	0	P:GO:0070084; C:GO:0022626; F:GO:0046872; P:GO:0006508; F:GO:0070006	P:protein initiator methionine removal; C:cytosolic ribosome; F:metal ion binding; P:proteolysis; F:metalloaminopeptidase activity	Acting on peptide bonds (peptidases)
1478	flavo monooxygenase	1515	0	F:GO:0004502; F:GO:0071949; P:GO:0006569; P:GO:0019805; P:GO:0034354; C:GO:0016021; P:GO:0043420; P:GO:0055114; C:GO:0005741	F:kynurenine 3-monooxygenase activity; F:FAD binding; P:tryptophan catabolic process; P:quinolinate biosynthetic process; P:'de novo' NAD biosynthetic process from tryptophan; C:integral component of membrane; P:anthranilate metabolic process; P:oxidation-reduction process; C:mitochondrial outer membrane	Kynurenine 3-monooxygenase; Acting on paired donors, with incorporation or reduction of molecular oxygen. The oxygen incorporated need not be derived from O(2)
1479	ribosomal MRPS8	501	2.94e-108	F:GO:0003735; C:GO:0005763; P:GO:0006412	F:structural constituent of ribosome; C:mitochondrial small ribosomal subunit; P:translation
1480	hypothetical protein A0O28_0102000	2094	2.1e-76
1481	elongation factor mitochondrial	2364	0	F:GO:0005525; F:GO:0003746; F:GO:0003924; C:GO:0005739; P:GO:0070125	F:GTP binding; F:translation elongation factor activity; F:GTPase activity; C:mitochondrion; P:mitochondrial translational elongation	Nucleoside-triphosphate phosphatase
1482	aspartyl protease	1470	0	F:GO:0004190; P:GO:0006508; C:GO:0016021	F:aspartic-type endopeptidase activity; P:proteolysis; C:integral component of membrane	Acting on peptide bonds (peptidases)
1483	Aspartate tyrosine aromatic aminotransferase	1188	0	F:GO:0030170; F:GO:0008483; P:GO:0009058	F:pyridoxal phosphate binding; F:transaminase activity; P:biosynthetic process
1484	hypothetical protein CI102_13505	1278	0	C:GO:0005634; P:GO:0015937; C:GO:1990143	C:nucleus; P:coenzyme A biosynthetic process; C:CoA-synthesizing protein complex
1485	half-sized ABC transporter	3237	0	F:GO:0016887; F:GO:0005524; C:GO:0016021	F:ATPase activity; F:ATP binding; C:integral component of membrane	Adenosinetriphosphatase; Nucleoside-triphosphate phosphatase
1486	hypothetical protein CI102_13507	918	0
1487	GTP-binding HSR1- member ofGTP1 OBG family	1809	0	F:GO:0005525; P:GO:0000055; C:GO:0005730; C:GO:0005654; C:GO:0030687	F:GTP binding; P:ribosomal large subunit export from nucleus; C:nucleolus; C:nucleoplasm; C:preribosome, large subunit precursor
1488	hypothetical protein CI102_12765	984	0
1489	hypothetical protein A0O28_0102090	2994	0
1490	oxidoreductase	960	0	F:GO:0016491; P:GO:0055114	F:oxidoreductase activity; P:oxidation-reduction process
1491	hypothetical protein CI102_9602	780	1.05e-141
1492	hypothetical protein CI102_9603	1356	0
1493	hypothetical protein CI102_14764	1212	0	C:GO:0016021	C:integral component of membrane
1494	hypothetical protein CI102_14765	1146	0	F:GO:0004842; P:GO:0016558; F:GO:0008270; C:GO:0005779; P:GO:0000209; C:GO:0005783; C:GO:1990429	F:ubiquitin-protein transferase activity; P:protein import into peroxisome matrix; F:zinc ion binding; C:integral component of peroxisomal membrane; P:protein polyubiquitination; C:endoplasmic reticulum; C:peroxisomal importomer complex
1495	hypothetical protein CI102_14766	1335	0
1496	bem46 family	942	0	C:GO:0016021; C:GO:0005783	C:integral component of membrane; C:endoplasmic reticulum
1497	transcriptional zinc NF-X1-type	3129	0	F:GO:0003676; C:GO:0005634; F:GO:0003700; F:GO:0008270; P:GO:0006355	F:nucleic acid binding; C:nucleus; F:transcription factor activity, sequence-specific DNA binding; F:zinc ion binding; P:regulation of transcription, DNA-templated
1498	WSC domain-containing	3354	0
1499	hypothetical protein CI102_11242	378	2.87e-89	C:GO:0031305; P:GO:1901475; P:GO:0006850; F:GO:0050833	C:integral component of mitochondrial inner membrane; P:pyruvate transmembrane transport; P:mitochondrial pyruvate transport; F:pyruvate transmembrane transporter activity
1500	Pyruvate carboxylase	3504	0	F:GO:0003677; F:GO:0005524; P:GO:0006094; F:GO:0004736; F:GO:0046872; F:GO:0009374; C:GO:0005829; F:GO:0004075; P:GO:0006090	F:DNA binding; F:ATP binding; P:gluconeogenesis; F:pyruvate carboxylase activity; F:metal ion binding; F:biotin binding; C:cytosol; F:biotin carboxylase activity; P:pyruvate metabolic process	Pyruvate carboxylase; Biotin carboxylase
1501	hypothetical protein THAR02_03207	627	1.86e-113
1502	hypothetical protein THARTR1_03022	513	8.87e-93
1503	hypothetical protein THAR02_03205	552	4.16e-69	C:GO:0016021	C:integral component of membrane
1504	cadmium resistance transporter	816	1.28e-167
1505	hypothetical protein CI102_8778	1680	0	C:GO:0016021	C:integral component of membrane
1506	hypothetical protein THAR02_11124	1092	0	C:GO:0000329; C:GO:0016021	C:fungal-type vacuole membrane; C:integral component of membrane
1507	Fe superoxide dismutase	897	0	F:GO:0003735; F:GO:0046872; P:GO:0019430; P:GO:0055114; C:GO:0005763; F:GO:0004784	F:structural constituent of ribosome; F:metal ion binding; P:removal of superoxide radicals; P:oxidation-reduction process; C:mitochondrial small ribosomal subunit; F:superoxide dismutase activity	Superoxide dismutase
1508	hypothetical protein CI102_8782	2406	0
1509	---NA---	390
1510	hypothetical protein CI102_8786	672	3.76e-116
1511	Zn2Cys6 transcriptional regulator involved in fruiting body development	2001	0
1512	hypothetical protein CI102_8791	1374	0	C:GO:0016021	C:integral component of membrane
1513	hypothetical protein CI102_14359	3405	0
1514	Zn2Cys6 transcriptional regulator	2052	0	P:GO:0000122; C:GO:0005634; F:GO:0003677; F:GO:0008270; P:GO:0006351; P:GO:0006808; F:GO:0000981	P:negative regulation of transcription from RNA polymerase II promoter; C:nucleus; F:DNA binding; F:zinc ion binding; P:transcription, DNA-templated; P:regulation of nitrogen utilization; F:RNA polymerase II transcription factor activity, sequence-specific DNA binding
1515	hypothetical protein CI102_12222	915	0
1516	hypothetical protein CI102_12223	2934	0
1517	---NA---	369
1518	hypothetical protein CI102_638	3777	0
1519	hypothetical protein A0O28_0089130	666	2.93e-160
1520	swollenin 2	1800	0	C:GO:0016021	C:integral component of membrane
1521	hypothetical protein CI102_4166, partial	1101	0
1522	major facilitator superfamily transporter	1494	0	P:GO:0055085; C:GO:0016021	P:transmembrane transport; C:integral component of membrane
1523	Alpha-galactosidase 3	1872	0	P:GO:0005975; F:GO:0004553	P:carbohydrate metabolic process; F:hydrolase activity, hydrolyzing O-glycosyl compounds
1524	hypothetical protein CI102_4161	756	0
1525	MFS permease	1110	0
1526	flavo monooxygenase	1215	0	F:GO:0071949; F:GO:0016491; P:GO:0055114	F:FAD binding; F:oxidoreductase activity; P:oxidation-reduction process
1527	Zn2Cys6 transcriptional regulator	1815	0
1528	phenol 2-monooxygenase	2061	0	F:GO:0071949; P:GO:0055114; F:GO:0004497	F:FAD binding; P:oxidation-reduction process; F:monooxygenase activity
1529	Synaptic vesicle transporter SVOP and related transporters (major facilitator superfamily)	1686	0	P:GO:0055085; C:GO:0016021	P:transmembrane transport; C:integral component of membrane
1530	hypothetical protein CI102_4154	1434	0	F:GO:0016810	F:hydrolase activity, acting on carbon-nitrogen (but not peptide) bonds
1531	hypothetical protein TGAM01_08380	1029	8.89e-110	F:GO:0016787	F:hydrolase activity
1532	hypothetical protein CI102_4149	315	7.66e-61
1533	hypothetical protein CI102_4147	702	5.84e-105	C:GO:0005634; F:GO:0003677; F:GO:0008270; P:GO:0006351	C:nucleus; F:DNA binding; F:zinc ion binding; P:transcription, DNA-templated
1534	fumarylacetoacetate hydrolase domain-containing 2A	621	2.74e-122	P:GO:0008152; F:GO:0016787	P:metabolic process; F:hydrolase activity
1535	hypothetical protein CI102_4143	1089	0
1536	Alcohol dehydrogenase	1023	0	F:GO:0008270; F:GO:0016491; P:GO:0055114	F:zinc ion binding; F:oxidoreductase activity; P:oxidation-reduction process
1537	Phosphate transporter	1800	0	F:GO:0005315; P:GO:0055085; P:GO:0006817; C:GO:0016021	F:inorganic phosphate transmembrane transporter activity; P:transmembrane transport; P:phosphate ion transport; C:integral component of membrane
1538	hypothetical protein CI102_10862	1284	0
1539	hypothetical protein CI102_10863	915	0
1540	hypothetical protein CI102_10864	1059	0
1541	NAD dependent epimerase dehydratase	987	0	F:GO:0050662; F:GO:0003824	F:coenzyme binding; F:catalytic activity
1542	ferric reductase	1863	0	F:GO:0016491; C:GO:0016021; P:GO:0055114	F:oxidoreductase activity; C:integral component of membrane; P:oxidation-reduction process
1543	GH95 alpha-L-fucosidase	2370	0	F:GO:0004560	F:alpha-L-fucosidase activity	Alpha-L-fucosidase
1544	hypothetical protein A0O28_0089370	2175	0	C:GO:0016021	C:integral component of membrane
1545	hypothetical protein CI102_10002	999	0
1546	CMGC CDK CDK7 kinase	552	1.65e-133	F:GO:0005524; F:GO:0004674; P:GO:0006468	F:ATP binding; F:protein serine/threonine kinase activity; P:protein phosphorylation	Transferring phosphorus-containing groups
1547	F-box involved in recycling plasma membrane s internalized by endocytosis	2748	0	F:GO:0004072; C:GO:0005737; P:GO:0009089; P:GO:0009088; P:GO:0048278; P:GO:0016310; F:GO:0016597; P:GO:0006887	F:aspartate kinase activity; C:cytoplasm; P:lysine biosynthetic process via diaminopimelate; P:threonine biosynthetic process; P:vesicle docking; P:phosphorylation; F:amino acid binding; P:exocytosis	Aspartate kinase
1548	aspartate kinase	1536	0
1549	Winged helix repressor DNA-binding	2412	0	P:GO:0000122; F:GO:0001077; F:GO:0000978; P:GO:0006366; P:GO:0045944	P:negative regulation of transcription from RNA polymerase II promoter; F:transcriptional activator activity, RNA polymerase II core promoter proximal region sequence-specific binding; F:RNA polymerase II core promoter proximal region sequence-specific DNA binding; P:transcription from RNA polymerase II promoter; P:positive regulation of transcription from RNA polymerase II promoter
1550	hypothetical protein CI102_2226	510	6.11e-118	P:GO:0016192; C:GO:0032153; C:GO:0016021; C:GO:0032541; P:GO:0051292; P:GO:0071786; P:GO:0048309; P:GO:0034613	P:vesicle-mediated transport; C:cell division site; C:integral component of membrane; C:cortical endoplasmic reticulum; P:nuclear pore complex assembly; P:endoplasmic reticulum tubular network organization; P:endoplasmic reticulum inheritance; P:cellular protein localization
1551	Ca-permeable channel	1809	0	P:GO:0030437; P:GO:1901196; F:GO:0015275; P:GO:0000747; C:GO:0005783; P:GO:0098703; C:GO:0005886	P:ascospore formation; P:positive regulation of calcium-mediated signaling involved in cellular response to salt stress; F:stretch-activated, cation-selective, calcium channel activity; P:conjugation with cellular fusion; C:endoplasmic reticulum; P:calcium ion import across plasma membrane; C:plasma membrane
1552	hypothetical protein CI102_8479	888	2.44e-99
1553	bZIP transcription factor	558	5.72e-82	F:GO:0003700; P:GO:0006355; F:GO:0043565	F:transcription factor activity, sequence-specific DNA binding; P:regulation of transcription, DNA-templated; F:sequence-specific DNA binding
1554	hypothetical protein CI102_8476	1236	0	C:GO:0016021	C:integral component of membrane
1555	hypothetical protein CI102_8474	687	1.7e-145
1556	hypothetical protein THAR02_03923	4260	0	C:GO:0005634; F:GO:0005524; F:GO:0008270	C:nucleus; F:ATP binding; F:zinc ion binding
1557	Translocon-associated (TRAP) alpha subunit	807	0	C:GO:0005789; C:GO:0016021	C:endoplasmic reticulum membrane; C:integral component of membrane
1558	hypothetical protein CI102_8471	3171	0	C:GO:0016592; F:GO:0001104; P:GO:0006357	C:mediator complex; F:RNA polymerase II transcription cofactor activity; P:regulation of transcription from RNA polymerase II promoter
1559	hypothetical protein CI102_8470	1164	0	F:GO:0016491; P:GO:0055114	F:oxidoreductase activity; P:oxidation-reduction process
1560	hypothetical protein CI102_8466	1092	0	F:GO:0003677	F:DNA binding
1561	hypothetical protein THAR02_08680	762	2.88e-149
1562	molecular contains ABC-1 domain	2319	0	P:GO:0032194; C:GO:0005739; P:GO:0016310; F:GO:0016301	P:ubiquinone biosynthetic process via 3,4-dihydroxy-5-polyprenylbenzoate; C:mitochondrion; P:phosphorylation; F:kinase activity
1563	nuclear Es2	1341	0
1564	ser thr phosphatase type 5	1428	0	C:GO:0005634; F:GO:0004721; C:GO:0005737; P:GO:0006470	C:nucleus; F:phosphoprotein phosphatase activity; C:cytoplasm; P:protein dephosphorylation	Protein-serine/threonine phosphatase; 4-nitrophenylphosphatase
1565	transcription elongation factor spt-4	366	8.13e-87	F:GO:0008270; P:GO:0008298; P:GO:0034244; C:GO:0032044; P:GO:0006351; P:GO:0006370; P:GO:0007059; P:GO:0006342; P:GO:0090262; P:GO:0006414; P:GO:0000398; P:GO:0032968; F:GO:0003746; P:GO:2001208; F:GO:0000182; P:GO:2001209; C:GO:0005829; P:GO:2000232	F:zinc ion binding; P:intracellular mRNA localization; P:negative regulation of transcription elongation from RNA polymerase II promoter; C:DSIF complex; P:transcription, DNA-templated; P:7-methylguanosine mRNA capping; P:chromosome segregation; P:chromatin silencing; P:regulation of transcription-coupled nucleotide-excision repair; P:translational elongation; P:mRNA splicing, via spliceosome; P:…
1566	zinc finger RTS2	1002	0	F:GO:0046872; C:GO:0005730	F:metal ion binding; C:nucleolus
1567	cell cycle control cwf16	903	2.1e-133	F:GO:0000384; C:GO:0071006; P:GO:0000349; C:GO:0044732	F:first spliceosomal transesterification activity; C:U2-type catalytic step 1 spliceosome; P:generation of catalytic spliceosome for first transesterification step; C:mitotic spindle pole body
1568	hypothetical protein CI102_3233	993	8.12e-121
1569	hypothetical protein THAR02_08690	1113	0
1570	elongation factor 1	1233	0	F:GO:0003746; F:GO:0016740; P:GO:0006414	F:translation elongation factor activity; F:transferase activity; P:translational elongation
1571	ribosomal S9 [Trichoderma guizhouense]	924	0	F:GO:0003735; C:GO:0005763; P:GO:0006412	F:structural constituent of ribosome; C:mitochondrial small ribosomal subunit; P:translation
1572	hypothetical protein CI102_3225	870	7.56e-177
1573	beta subunit	525	1.02e-121	P:GO:0031505; C:GO:0005634; C:GO:0005955; C:GO:0032153; F:GO:0005509; P:GO:0050790; C:GO:0005829; F:GO:0008597; P:GO:0000754; P:GO:0016311; P:GO:0006873	P:fungal-type cell wall organization; C:nucleus; C:calcineurin complex; C:cell division site; F:calcium ion binding; P:regulation of catalytic activity; C:cytosol; F:calcium-dependent protein serine/threonine phosphatase regulator activity; P:adaptation of signaling pathway by response to pheromone involved in conjugation with cellular fusion; P:dephosphorylation; P:cellular ion homeostasis
1574	Enhancer of polycomb 1	1695	0	F:GO:0004402; P:GO:0006281; P:GO:0016239; P:GO:0006351; P:GO:0016573; C:GO:0032777; P:GO:0006357	F:histone acetyltransferase activity; P:DNA repair; P:positive regulation of macroautophagy; P:transcription, DNA-templated; P:histone acetylation; C:Piccolo NuA4 histone acetyltransferase complex; P:regulation of transcription from RNA polymerase II promoter	Histone acetyltransferase
1575	Peptidase glycoprotease	1173	0	F:GO:0031490; C:GO:0000790; C:GO:0000408; P:GO:0006508; P:GO:0000722; F:GO:0008233; P:GO:0045944; P:GO:0006400; P:GO:0070525	F:chromatin DNA binding; C:nuclear chromatin; C:EKC/KEOPS complex; P:proteolysis; P:telomere maintenance via recombination; F:peptidase activity; P:positive regulation of transcription from RNA polymerase II promoter; P:tRNA modification; P:tRNA threonylcarbamoyladenosine metabolic process
1576	hypothetical protein CI102_3218	1431	0	C:GO:0005829	C:cytosol
1577	CMGC CDK kinase	1602	0	F:GO:0005524; P:GO:0036289; P:GO:1990443; F:GO:0008353; C:GO:0000307; C:GO:0070693; P:GO:0038083; F:GO:0004693; P:GO:0051726; P:GO:1903655	F:ATP binding; P:peptidyl-serine autophosphorylation; P:peptidyl-threonine autophosphorylation; F:RNA polymerase II carboxy-terminal domain kinase activity; C:cyclin-dependent protein kinase holoenzyme complex; C:P-TEFb-cap methyltransferase complex; P:peptidyl-tyrosine autophosphorylation; F:cyclin-dependent protein serine/threonine kinase activity; P:regulation of cell cycle; P:phosphorylation …	Transferring phosphorus-containing groups; [RNA-polymerase]-subunit kinase; Cyclin-dependent kinase
1578	ABC-transporter Ste6p	870	0	F:GO:0005524; P:GO:0035672; F:GO:0015421; C:GO:0032153; C:GO:0051286; C:GO:0005737; C:GO:0016021; P:GO:1990847	F:ATP binding; P:oligopeptide transmembrane transport; F:oligopeptide-transporting ATPase activity; C:cell division site; C:cell tip; C:cytoplasm; C:integral component of membrane; P:peptide pheromone transmembrane export involved in conjugation with cellular fusion	Adenosinetriphosphatase; Oligopeptide-transporting ATPase; Peptide-transporting ATPase; Nucleoside-triphosphate phosphatase
1579	ABC transporter	516	8.65e-70	F:GO:0005524; F:GO:0042626; P:GO:0055085; C:GO:0016021	F:ATP binding; F:ATPase activity, coupled to transmembrane movement of substances; P:transmembrane transport; C:integral component of membrane	Adenosinetriphosphatase; Nucleoside-triphosphate phosphatase
1580	hypothetical protein A0O28_0030060	1278	0	F:GO:0003824; P:GO:0008152	F:catalytic activity; P:metabolic process
1581	hypothetical protein CI102_8671	1791	0
1582	MFS permease	1851	0	P:GO:0055085; C:GO:0016021	P:transmembrane transport; C:integral component of membrane
1583	hypothetical protein CI102_8674	1962	0
1584	esterase or lipase	1653	0	C:GO:0016021	C:integral component of membrane
1585	hypothetical protein CI102_8677	531	2.84e-109
1586	hypothetical protein CI102_8678	1836	0
1587	hypothetical protein CI102_8679, partial	381	9.97e-40	C:GO:0005576	C:extracellular region
1588	amino acid transporter	1893	0	C:GO:0016021	C:integral component of membrane
1589	ferric-chelate reductase	2430	0	F:GO:0016491; C:GO:0016021; P:GO:0055114	F:oxidoreductase activity; C:integral component of membrane; P:oxidation-reduction process
1590	trichothecene 3-O-acetyltransferase	1386	0	F:GO:0016747	F:transferase activity, transferring acyl groups other than amino-acyl groups
1591	beta-ketoacyl synthase domain-containing	8151	0	P:GO:0008152; F:GO:0031177; F:GO:0016740	P:metabolic process; F:phosphopantetheine binding; F:transferase activity
1592	salicylate 1-monooxygenase	1332	0	F:GO:0071949; C:GO:0016021; P:GO:0055114; F:GO:0004497	F:FAD binding; C:integral component of membrane; P:oxidation-reduction process; F:monooxygenase activity
1593	Zn2Cys6 transcription factor	2238	0
1594	MFS efflux pump	1716	0	P:GO:0055085; C:GO:0016021	P:transmembrane transport; C:integral component of membrane
1595	zinc-binding dehydrogenase	1059	0	F:GO:0008270; F:GO:0016491; P:GO:0055114	F:zinc ion binding; F:oxidoreductase activity; P:oxidation-reduction process
1596	all development altered-6	1386	0	C:GO:0005634; F:GO:0003677; F:GO:0008270; P:GO:0006351	C:nucleus; F:DNA binding; F:zinc ion binding; P:transcription, DNA-templated
1597	polyketide synthase	7902	0	F:GO:0016491; P:GO:0055114; F:GO:0031177; F:GO:0016740	F:oxidoreductase activity; P:oxidation-reduction process; F:phosphopantetheine binding; F:transferase activity
1598	hypothetical protein THARTR1_05287	2244	0
1599	hypothetical protein CI102_4819	2331	0
1600	hypothetical protein A0O28_0047400	2094	0
1601	alcohol dehydrogenase (NADP+)	1782	0	F:GO:0008270; F:GO:0016491; C:GO:0016021; P:GO:0055114	F:zinc ion binding; F:oxidoreductase activity; C:integral component of membrane; P:oxidation-reduction process
1602	hypothetical protein CI102_4828	1128	0
1603	hypothetical protein CI102_4829	3084	0	C:GO:0016021	C:integral component of membrane
1604	SNARE complex subunit Vam7	1092	0
1605	EB1-like domain-containing	741	2.17e-145	P:GO:0010570; P:GO:0032781; P:GO:0035372; P:GO:0000743; P:GO:0000742; C:GO:0000235; C:GO:0044732; F:GO:0001671; C:GO:1990023; C:GO:0005634; P:GO:0030989; C:GO:0051285; F:GO:0051010; P:GO:0033566; C:GO:0005829; C:GO:0055028; P:GO:0051315; P:GO:0090307	P:regulation of filamentous growth; P:positive regulation of ATPase activity; P:protein localization to microtubule; P:nuclear migration involved in conjugation with cellular fusion; P:karyogamy involved in conjugation with cellular fusion; C:astral microtubule; C:mitotic spindle pole body; F:ATPase activator activity; C:mitotic spindle midzone; C:nucleus; P:dynein-driven meiotic oscillatory nucl…
1606	hypothetical protein CI102_4833	2373	0	F:GO:0003676; C:GO:0005634; F:GO:0005524; F:GO:0004386	F:nucleic acid binding; C:nucleus; F:ATP binding; F:helicase activity	Nucleoside-triphosphate phosphatase
1607	hypothetical protein A0O28_0047320	2481	0	F:GO:0003676; F:GO:0005524; F:GO:0004386	F:nucleic acid binding; F:ATP binding; F:helicase activity	Nucleoside-triphosphate phosphatase
1608	AMP-dependent synthetase and ligase	5622	0	C:GO:0032153; C:GO:0072686; F:GO:0003824; P:GO:0008152	C:cell division site; C:mitotic spindle; F:catalytic activity; P:metabolic process
1609	hypothetical protein CI102_4837	2610	0
1610	cAMP phosphodiesterase class II low affinity	1647	0
1611	hypothetical protein CI102_15354	831	0	F:GO:0010181; F:GO:0016491; P:GO:0055114	F:FMN binding; F:oxidoreductase activity; P:oxidation-reduction process
1612	Membrane Erj5 with domain	1248	0	C:GO:0016021; C:GO:0005783; P:GO:0006457	C:integral component of membrane; C:endoplasmic reticulum; P:protein folding
1613	proline iminopeptidase	1440	0	P:GO:0006508; F:GO:0008233	P:proteolysis; F:peptidase activity
1614	hypothetical protein THAR02_07087	1197	0
1615	hypothetical protein CI102_13414	1464	0
1616	hypothetical protein THAR02_07089	1167	0	P:GO:0000022; P:GO:0016192; C:GO:0030173	P:mitotic spindle elongation; P:vesicle-mediated transport; C:integral component of Golgi membrane
1617	hypothetical protein CI102_13388	2148	0	F:GO:0046872	F:metal ion binding
1618	Phosphatidylserine receptor contains F-box and transcription factor jumonji	1452	0
1619	succinate dehydrogenase flavo mitochondrial	1947	0	F:GO:0008177; F:GO:0050660; P:GO:0006099; P:GO:0022900; C:GO:0005743	F:succinate dehydrogenase (ubiquinone) activity; F:flavin adenine dinucleotide binding; P:tricarboxylic acid cycle; P:electron transport chain; C:mitochondrial inner membrane	Deleted entry; Succinate dehydrogenase (quinone)
1620	ATP-dependent RNA helicase eIF4A	1191	0	F:GO:0003676; F:GO:0005524; C:GO:0005829; F:GO:0004386	F:nucleic acid binding; F:ATP binding; C:cytosol; F:helicase activity	Nucleoside-triphosphate phosphatase
1621	hypothetical protein THAR02_07094	1569	0	C:GO:0016021	C:integral component of membrane
1622	Eukaryotic translation initiation factor 2 subunit gamma [Trichoderma guizhouense]	1533	0	F:GO:0005525; C:GO:0043614; F:GO:0003743; P:GO:0001731; P:GO:0045903; C:GO:0016282; F:GO:0003924; C:GO:0033290; F:GO:0000049; F:GO:0031369; C:GO:0005850	F:GTP binding; C:multi-eIF complex; F:translation initiation factor activity; P:formation of translation preinitiation complex; P:positive regulation of translational fidelity; C:eukaryotic 43S preinitiation complex; F:GTPase activity; C:eukaryotic 48S preinitiation complex; F:tRNA binding; F:translation initiation factor binding; C:eukaryotic translation initiation factor 2 complex	Nucleoside-triphosphate phosphatase
1623	ferric reductase	1695	0	F:GO:0016491; C:GO:0016021; P:GO:0055114	F:oxidoreductase activity; C:integral component of membrane; P:oxidation-reduction process
1624	Golgi GDP-mannose transporter	1032	0	F:GO:0016627; C:GO:0005737; P:GO:0055114	F:oxidoreductase activity, acting on the CH-CH group of donors; C:cytoplasm; P:oxidation-reduction process
1625	MSF permease	3432	0	P:GO:0055085; C:GO:0016021	P:transmembrane transport; C:integral component of membrane
1626	hypothetical protein CI102_9075	345	1.16e-27
1627	MSF permease	1764	0	C:GO:0000329; F:GO:0015174; P:GO:1990822; C:GO:0016021	C:fungal-type vacuole membrane; F:basic amino acid transmembrane transporter activity; P:basic amino acid transmembrane transport; C:integral component of membrane
1628	Zn2Cys6 transcriptional regulator	2451	0	C:GO:0005634; F:GO:0003677; F:GO:0008270; P:GO:0006351	C:nucleus; F:DNA binding; F:zinc ion binding; P:transcription, DNA-templated
1629	DHQase Type I 3-dehydroquinase	2268	0	F:GO:0003855	F:3-dehydroquinate dehydratase activity	3-dehydroquinate dehydratase
1630	Glyoxalase bleomycin resistance dioxygenase	426	8.61e-103
1631	histone H1-binding	1545	0	P:GO:0070827; P:GO:0030702; P:GO:0000070; C:GO:0000775; P:GO:0034080; C:GO:0005654	P:chromatin maintenance; P:chromatin silencing at centromere; P:mitotic sister chromatid segregation; C:chromosome, centromeric region; P:CENP-A containing nucleosome assembly; C:nucleoplasm
1632	hypothetical protein CI102_13585	2217	0	C:GO:0034457; P:GO:0006364; C:GO:0005732	C:Mpp10 complex; P:rRNA processing; C:small nucleolar ribonucleoprotein complex
1633	hypothetical protein CI102_13586	1977	0	C:GO:0005634; F:GO:0008270; C:GO:0005829	C:nucleus; F:zinc ion binding; C:cytosol
1634	hypothetical protein A0O28_0099440	1746	0
1635	hypothetical protein CI102_11492	1017	0	C:GO:0016021	C:integral component of membrane
1636	hypothetical protein CI102_11493	696	2.99e-78	C:GO:0005844; C:GO:0005634; P:GO:0002181; C:GO:0005829	C:polysome; C:nucleus; P:cytoplasmic translation; C:cytosol
1637	hypothetical protein CI102_11494	1128	0	C:GO:0005730; P:GO:0030433	C:nucleolus; P:ER-associated ubiquitin-dependent protein catabolic process
1638	riboflavin synthase alpha chain	465	3.11e-110	C:GO:0005634; F:GO:0004746; F:GO:0016491; P:GO:0009231; C:GO:0005829; P:GO:0055114	C:nucleus; F:riboflavin synthase activity; F:oxidoreductase activity; P:riboflavin biosynthetic process; C:cytosol; P:oxidation-reduction process	Riboflavin synthase
1639	urease accessory ureG	816	4.4e-159	P:GO:0019627; C:GO:0005634; F:GO:0003924; F:GO:0016151; C:GO:0005829	P:urea metabolic process; C:nucleus; F:GTPase activity; F:nickel cation binding; C:cytosol	Nucleoside-triphosphate phosphatase
1640	ribosomal MRPL40	1143	0
1641	ras small GTPase Rho1	588	3.64e-143	F:GO:0005525; P:GO:0007264; C:GO:0005622	F:GTP binding; P:small GTPase mediated signal transduction; C:intracellular
1642	Amino acid transporter	1653	0	C:GO:0016021; C:GO:0005783	C:integral component of membrane; C:endoplasmic reticulum
1643	hypothetical protein A0O28_0063270	1503	0
1644	nicotinic acid-5	930	0	F:GO:0005524; F:GO:0000309; P:GO:0009435	F:ATP binding; F:nicotinamide-nucleotide adenylyltransferase activity; P:NAD biosynthetic process	Nicotinamide-nucleotide adenylyltransferase
1645	hypothetical protein CI102_11538	1116	0
1646	hypothetical protein THAR02_07647	4053	0	F:GO:0016746; P:GO:0055114; F:GO:0080019	F:transferase activity, transferring acyl groups; P:oxidation-reduction process; F:fatty-acyl-CoA reductase (alcohol-forming) activity
1647	hypothetical protein CI102_11518	1140	0
1648	hypothetical protein CI102_11519	1032	3.21e-144	F:GO:0003677; C:GO:0005634; F:GO:0008270; P:GO:0006351	F:DNA binding; C:nucleus; F:zinc ion binding; P:transcription, DNA-templated
1649	C6 transcription factor	1461	0
1650	SET domain	2613	0	C:GO:0005634; C:GO:0032153; F:GO:0031491; P:GO:0034770; P:GO:0044773; C:GO:0005829; P:GO:0006342; C:GO:0044732; P:GO:0034613; F:GO:0042799	C:nucleus; C:cell division site; F:nucleosome binding; P:histone H4-K20 methylation; P:mitotic DNA damage checkpoint; C:cytosol; P:chromatin silencing; C:mitotic spindle pole body; P:cellular protein localization; F:histone methyltransferase activity (H4-K20 specific)	Histone-lysine N-methyltransferase
1651	50S ribosomal L14	396	3.23e-79	F:GO:0003735; C:GO:0005762; P:GO:0006412	F:structural constituent of ribosome; C:mitochondrial large ribosomal subunit; P:translation
1652	DNA-directed RNA polymerase II subunit RPB9	597	1.11e-121	F:GO:0003899; P:GO:0001172; P:GO:0001193; P:GO:0006283; C:GO:0005829; P:GO:0006367; C:GO:0005665	F:DNA-directed 5'-3' RNA polymerase activity; P:transcription, RNA-templated; P:maintenance of transcriptional fidelity during DNA-templated transcription elongation from RNA polymerase II promoter; P:transcription-coupled nucleotide-excision repair; C:cytosol; P:transcription initiation from RNA polymerase II promoter; C:DNA-directed RNA polymerase II, core complex	DNA-directed RNA polymerase
1653	peptidyl-prolyl cis-trans isomerase ssp-1	669	1.33e-114	F:GO:0003755; P:GO:0000413	F:peptidyl-prolyl cis-trans isomerase activity; P:protein peptidyl-prolyl isomerization	Peptidylprolyl isomerase
1654	hypothetical protein CI102_6755	1548	0	C:GO:0016021	C:integral component of membrane
1655	hypothetical protein A0O28_0048200	1875	0
1656	hypothetical protein CI102_6757	465	1.19e-111
1657	biotrophy-associated secreted 2	855	1.1e-104
1658	hypothetical protein CI102_6760	651	8.53e-152
1659	ergosterol biosynthesis ERG4 ERG24 family	1404	0	F:GO:0016628; C:GO:0016021; P:GO:0055114	F:oxidoreductase activity, acting on the CH-CH group of donors, NAD or NADP as acceptor; C:integral component of membrane; P:oxidation-reduction process
1660	heterokaryon incompatibility	1029	0
1661	terpenoid synthase	1128	0	P:GO:0016106; F:GO:0045482	P:sesquiterpenoid biosynthetic process; F:trichodiene synthase activity	Trichodiene synthase
1662	glutathione S-transferase	627	1.21e-153
1663	hypothetical protein CI102_5466	1437	0
1664	short chain dehydrogenase reductase family oxidoreductase	711	1.12e-152
1665	Hydroxysteroid 17-beta dehydrogenase 11	708	2.45e-160
1666	IMP dehydrogenase	1062	0	F:GO:0018580; P:GO:0055114	F:nitronate monooxygenase activity; P:oxidation-reduction process	Nitronate monooxygenase; Acting on single donors with incorporation of molecular oxygen (oxygenases). The oxygen incorporated need not be derived from O(2)
1667	peptidase family S58	1185	0
1668	hypothetical protein CI102_5474	699	2.39e-161
1669	hypothetical protein CI102_5477	1521	0
1670	DUF946 domain-containing	597	3.38e-103
1671	GH65 CBM32 Glycoside Hydrolase Family 65	3240	0	P:GO:0005975; F:GO:0003824; F:GO:0030246	P:carbohydrate metabolic process; F:catalytic activity; F:carbohydrate binding
1672	hypothetical protein CI102_5482	939	0	P:GO:0007049	P:cell cycle
1673	hypothetical protein CI102_5483	2802	0
1674	hypothetical protein A0O28_0048010	1917	0	C:GO:0016021	C:integral component of membrane
1675	hypothetical protein CI102_5485	1173	4.21e-150
1676	hypothetical protein CI102_5486	1659	0
